# Supplementary material for: COVID-19 induces more pronounced extracellular matrix deposition than other causes of ARDS
Source: Respir Res. 2023 Nov 14;24:281. doi: 10.1186/s12931-023-02555-7 (PMC10648646; doi:10.1186/s12931-023-02555-7)
Supplement: Supplementary file 2 — Supplementary Material 2 [file 12931_2023_2555_MOESM2_ESM.xlsx]

## Sheet: table_S3
ID	Gene Name	GOTERM_BP_DIRECT	GOTERM_CC_DIRECT	GOTERM_MF_DIRECT	KEGG_PATHWAY	REACTOME_PATHWAY
ENSG00000164532	T-box transcription factor 20(TBX20)	GO:0000122~negative regulation of transcription from RNA polymerase II promoter,GO:0001569~branching involved in blood vessel morphogenesis,GO:0001570~vasculogenesis,GO:0001706~endoderm formation,GO:0001708~cell fate specification,GO:0001764~neuron migration,GO:0001947~heart looping,GO:0003143~embryonic heart tube morphogenesis,GO:0003148~outflow tract septum morphogenesis,GO:0003171~atrioventric…	GO:0000785~chromatin,GO:0005634~nucleus,GO:0005737~cytoplasm,	GO:0000977~RNA polymerase II regulatory region sequence-specific DNA binding,GO:0000978~RNA polymerase II core promoter proximal region sequence-specific DNA binding,GO:0000981~RNA polymerase II transcription factor activity, sequence-specific DNA binding,GO:0001228~transcriptional activator activity, RNA polymerase II transcription regulatory region sequence-specific binding,GO:0003677~DNA bindi…
ENSG00000116783	TNNI3 interacting kinase(TNNI3K)	GO:0002027~regulation of heart rate,GO:0006468~protein phosphorylation,GO:0055117~regulation of cardiac muscle contraction,GO:0086069~bundle of His cell to Purkinje myocyte communication,GO:1903779~regulation of cardiac conduction,	GO:0005634~nucleus,GO:0005737~cytoplasm,GO:0098978~glutamatergic synapse,	GO:0004672~protein kinase activity,GO:0004674~protein serine/threonine kinase activity,GO:0005515~protein binding,GO:0005524~ATP binding,GO:0008022~protein C-terminus binding,GO:0031013~troponin I binding,GO:0046872~metal ion binding,
ENSG00000145244	corin, serine peptidase(CORIN)	GO:0003050~regulation of systemic arterial blood pressure by atrial natriuretic peptide,GO:0007565~female pregnancy,GO:0008217~regulation of blood pressure,GO:0016486~peptide hormone processing,GO:0035813~regulation of renal sodium excretion,GO:1903779~regulation of cardiac conduction,	GO:0005576~extracellular region,GO:0005886~plasma membrane,GO:0005887~integral component of plasma membrane,GO:0009986~cell surface,GO:0015629~actin cytoskeleton,GO:0016021~integral component of membrane,GO:0016604~nuclear body,	GO:0004175~endopeptidase activity,GO:0004252~serine-type endopeptidase activity,GO:0005515~protein binding,		R-HSA-397014~Muscle contraction,R-HSA-5576891~Cardiac conduction,R-HSA-5578768~Physiological factors,
ENSG00000134716	cytochrome P450 family 2 subfamily J member 2(CYP2J2)	GO:0006082~organic acid metabolic process,GO:0006631~fatty acid metabolic process,GO:0006690~icosanoid metabolic process,GO:0006805~xenobiotic metabolic process,GO:0008016~regulation of heart contraction,GO:0019373~epoxygenase P450 pathway,GO:0042738~exogenous drug catabolic process,GO:0043651~linoleic acid metabolic process,	GO:0005737~cytoplasm,GO:0005789~endoplasmic reticulum membrane,GO:0043231~intracellular membrane-bounded organelle,GO:0070062~extracellular exosome,	GO:0004497~monooxygenase activity,GO:0005506~iron ion binding,GO:0008392~arachidonic acid epoxygenase activity,GO:0008395~steroid hydroxylase activity,GO:0008404~arachidonic acid 14,15-epoxygenase activity,GO:0008405~arachidonic acid 11,12-epoxygenase activity,GO:0016705~oxidoreductase activity, acting on paired donors, with incorporation or reduction of molecular oxygen,GO:0016712~oxidoreductase…	hsa00590:Arachidonic acid metabolism,hsa00591:Linoleic acid metabolism,hsa01100:Metabolic pathways,hsa04726:Serotonergic synapse,hsa04750:Inflammatory mediator regulation of TRP channels,hsa04913:Ovarian steroidogenesis,hsa05417:Lipid and atherosclerosis,	R-HSA-1430728~Metabolism,R-HSA-211859~Biological oxidations,R-HSA-211897~Cytochrome P450 - arranged by substrate type,R-HSA-211935~Fatty acids,R-HSA-211945~Phase I - Functionalization of compounds,R-HSA-211981~Xenobiotics,R-HSA-2142670~Synthesis of epoxy (EET) and dihydroxyeicosatrienoic acids (DHET),R-HSA-2142753~Arachidonic acid metabolism,R-HSA-556833~Metabolism of lipids,R-HSA-8978868~Fatty a…
ENSG00000134775	formin homology 2 domain containing 3(FHOD3)	GO:0030837~negative regulation of actin filament polymerization,GO:0030866~cortical actin cytoskeleton organization,GO:0045214~sarcomere organization,GO:0051639~actin filament network formation,GO:0055003~cardiac myofibril assembly,	GO:0005737~cytoplasm,GO:0005856~cytoskeleton,GO:0005865~striated muscle thin filament,GO:0030018~Z disc,	GO:0005515~protein binding,GO:0051015~actin filament binding,
ENSG00000115641	four and a half LIM domains 2(FHL2)	GO:0000122~negative regulation of transcription from RNA polymerase II promoter,GO:0001649~osteoblast differentiation,GO:0006351~transcription, DNA-templated,GO:0009725~response to hormone,GO:0043066~negative regulation of apoptotic process,GO:0055014~atrial cardiac muscle cell development,GO:0055015~ventricular cardiac muscle cell development,GO:0060347~heart trabecula formation,GO:0070885~negat…	GO:0005634~nucleus,GO:0005654~nucleoplasm,GO:0005925~focal adhesion,GO:0030018~Z disc,GO:0031430~M band,	GO:0003712~transcription cofactor activity,GO:0003714~transcription corepressor activity,GO:0005515~protein binding,GO:0008134~transcription factor binding,GO:0042802~identical protein binding,GO:0043425~bHLH transcription factor binding,GO:0046872~metal ion binding,	hsa04380:Osteoclast differentiation,	R-HSA-1430728~Metabolism,R-HSA-1989781~PPARA activates gene expression,R-HSA-400206~Regulation of lipid metabolism by PPARalpha,R-HSA-556833~Metabolism of lipids,
ENSG00000113196	heart and neural crest derivatives expressed 1(HAND1)	GO:0000122~negative regulation of transcription from RNA polymerase II promoter,GO:0001525~angiogenesis,GO:0001707~mesoderm formation,GO:0001824~blastocyst development,GO:0001829~trophectodermal cell differentiation,GO:0001947~heart looping,GO:0003144~embryonic heart tube formation,GO:0003218~cardiac left ventricle formation,GO:0003219~cardiac right ventricle formation,GO:0006357~regulation of tr…	GO:0000785~chromatin,GO:0005634~nucleus,GO:0005654~nucleoplasm,GO:0005730~nucleolus,GO:0005737~cytoplasm,GO:0090575~RNA polymerase II transcription factor complex,	GO:0000976~transcription regulatory region sequence-specific DNA binding,GO:0000977~RNA polymerase II regulatory region sequence-specific DNA binding,GO:0000978~RNA polymerase II core promoter proximal region sequence-specific DNA binding,GO:0000981~RNA polymerase II transcription factor activity, sequence-specific DNA binding,GO:0001221~transcription cofactor binding,GO:0001227~transcriptional r…	hsa04550:Signaling pathways regulating pluripotency of stem cells,
ENSG00000164107	heart and neural crest derivatives expressed 2(HAND2)	GO:0001525~angiogenesis,GO:0001649~osteoblast differentiation,GO:0001701~in utero embryonic development,GO:0001947~heart looping,GO:0001967~suckling behavior,GO:0003219~cardiac right ventricle formation,GO:0003253~cardiac neural crest cell migration involved in outflow tract morphogenesis,GO:0003266~regulation of secondary heart field cardioblast proliferation,GO:0003278~apoptotic process involve…	GO:0000785~chromatin,GO:0005634~nucleus,GO:0005667~transcription factor complex,GO:0032991~macromolecular complex,	GO:0000976~transcription regulatory region sequence-specific DNA binding,GO:0000977~RNA polymerase II regulatory region sequence-specific DNA binding,GO:0000981~RNA polymerase II transcription factor activity, sequence-specific DNA binding,GO:0001223~transcription coactivator binding,GO:0001228~transcriptional activator activity, RNA polymerase II transcription regulatory region sequence-specific…		R-HSA-212436~Generic Transcription Pathway,R-HSA-73857~RNA Polymerase II Transcription,R-HSA-74160~Gene expression (Transcription),R-HSA-8878166~Transcriptional regulation by RUNX2,
ENSG00000178860	musculin(MSC)	GO:0000122~negative regulation of transcription from RNA polymerase II promoter,GO:0003161~cardiac conduction system development,GO:0006355~regulation of transcription, DNA-templated,GO:0006357~regulation of transcription from RNA polymerase II promoter,GO:0007519~skeletal muscle tissue development,GO:0014707~branchiomeric skeletal muscle development,GO:0032502~developmental process,GO:0060021~pa…	GO:0000785~chromatin,GO:0005634~nucleus,GO:0005654~nucleoplasm,	GO:0000977~RNA polymerase II regulatory region sequence-specific DNA binding,GO:0000978~RNA polymerase II core promoter proximal region sequence-specific DNA binding,GO:0000981~RNA polymerase II transcription factor activity, sequence-specific DNA binding,GO:0001227~transcriptional repressor activity, RNA polymerase II transcription regulatory region sequence-specific binding,GO:0003700~transcrip…
ENSG00000134571	myosin binding protein C3(MYBPC3)	GO:0003007~heart morphogenesis,GO:0006942~regulation of striated muscle contraction,GO:0007155~cell adhesion,GO:0032781~positive regulation of ATPase activity,GO:0032971~regulation of muscle filament sliding,GO:0055010~ventricular cardiac muscle tissue morphogenesis,GO:0060048~cardiac muscle contraction,	GO:0005829~cytosol,GO:0005863~striated muscle myosin thick filament,GO:0014705~C zone,GO:0030017~sarcomere,GO:0031672~A band,GO:0097512~cardiac myofibril,	GO:0001671~ATPase activator activity,GO:0003779~actin binding,GO:0005515~protein binding,GO:0008307~structural constituent of muscle,GO:0017022~myosin binding,GO:0031432~titin binding,GO:0032036~myosin heavy chain binding,GO:0042802~identical protein binding,GO:0046872~metal ion binding,	hsa05410:Hypertrophic cardiomyopathy,hsa05414:Dilated cardiomyopathy,	R-HSA-390522~Striated Muscle Contraction,R-HSA-397014~Muscle contraction,
ENSG00000160808	myosin light chain 3(MYL3)	GO:0002026~regulation of the force of heart contraction,GO:0006942~regulation of striated muscle contraction,GO:0007519~skeletal muscle tissue development,GO:0032781~positive regulation of ATPase activity,GO:0055010~ventricular cardiac muscle tissue morphogenesis,GO:0060048~cardiac muscle contraction,	GO:0005829~cytosol,GO:0005859~muscle myosin complex,GO:0016459~myosin complex,GO:0016460~myosin II complex,GO:0030017~sarcomere,GO:0031672~A band,GO:0031674~I band,	GO:0003774~motor activity,GO:0003785~actin monomer binding,GO:0005509~calcium ion binding,GO:0008307~structural constituent of muscle,GO:0032038~myosin II heavy chain binding,	hsa04260:Cardiac muscle contraction,hsa04261:Adrenergic signaling in cardiomyocytes,hsa04371:Apelin signaling pathway,hsa05410:Hypertrophic cardiomyopathy,hsa05414:Dilated cardiomyopathy,	R-HSA-390522~Striated Muscle Contraction,R-HSA-397014~Muscle contraction,
ENSG00000140795	myosin light chain kinase 3(MYLK3)	GO:0002528~regulation of vascular permeability involved in acute inflammatory response,GO:0006468~protein phosphorylation,GO:0045214~sarcomere organization,GO:0048769~sarcomerogenesis,GO:0055003~cardiac myofibril assembly,GO:0060298~positive regulation of sarcomere organization,GO:0071347~cellular response to interleukin-1,	GO:0005737~cytoplasm,GO:0005829~cytosol,GO:0015629~actin cytoskeleton,	GO:0004683~calmodulin-dependent protein kinase activity,GO:0004687~myosin light chain kinase activity,GO:0005524~ATP binding,	hsa04020:Calcium signaling pathway,hsa04022:cGMP-PKG signaling pathway,hsa04270:Vascular smooth muscle contraction,hsa04371:Apelin signaling pathway,hsa04510:Focal adhesion,hsa04611:Platelet activation,hsa04810:Regulation of actin cytoskeleton,hsa04921:Oxytocin signaling pathway,hsa04971:Gastric acid secretion,
ENSG00000078114	nebulette(NEBL)	GO:0055001~muscle cell development,GO:0071691~cardiac muscle thin filament assembly,	GO:0001725~stress fiber,GO:0030018~Z disc,GO:0031674~I band,GO:0070062~extracellular exosome,	GO:0003779~actin binding,GO:0005515~protein binding,GO:0005523~tropomyosin binding,GO:0008092~cytoskeletal protein binding,GO:0008307~structural constituent of muscle,GO:0031005~filamin binding,GO:0046872~metal ion binding,GO:0051015~actin filament binding,
ENSG00000198523	phospholamban(PLN)	GO:0001675~acrosome assembly,GO:0002026~regulation of the force of heart contraction,GO:0006816~calcium ion transport,GO:0006874~cellular calcium ion homeostasis,GO:0007219~Notch signaling pathway,GO:0008015~blood circulation,GO:0008016~regulation of heart contraction,GO:0010043~response to zinc ion,GO:0010459~negative regulation of heart rate,GO:0010881~regulation of cardiac muscle contraction b…	GO:0005739~mitochondrion,GO:0005783~endoplasmic reticulum,GO:0005789~endoplasmic reticulum membrane,GO:0016020~membrane,GO:0016021~integral component of membrane,GO:0016529~sarcoplasmic reticulum,GO:0031966~mitochondrial membrane,GO:0031982~vesicle,GO:0032991~macromolecular complex,GO:0033017~sarcoplasmic reticulum membrane,GO:0048471~perinuclear region of cytoplasm,GO:0090534~calcium ion-transpo…	GO:0004857~enzyme inhibitor activity,GO:0005515~protein binding,GO:0042030~ATPase inhibitor activity,GO:0042802~identical protein binding,GO:0042803~protein homodimerization activity,GO:0051117~ATPase binding,	hsa04020:Calcium signaling pathway,hsa04022:cGMP-PKG signaling pathway,hsa04024:cAMP signaling pathway,hsa04261:Adrenergic signaling in cardiomyocytes,hsa04919:Thyroid hormone signaling pathway,hsa05414:Dilated cardiomyopathy,hsa05415:Diabetic cardiomyopathy,	R-HSA-382551~Transport of small molecules,R-HSA-397014~Muscle contraction,R-HSA-5576891~Cardiac conduction,R-HSA-5578775~Ion homeostasis,R-HSA-936837~Ion transport by P-type ATPases,R-HSA-983712~Ion channel transport,
ENSG00000057294	plakophilin 2(PKP2)	GO:0002159~desmosome assembly,GO:0002934~desmosome organization,GO:0007043~cell-cell junction assembly,GO:0007507~heart development,GO:0010765~positive regulation of sodium ion transport,GO:0010810~regulation of cell-substrate adhesion,GO:0045110~intermediate filament bundle assembly,GO:0048496~maintenance of animal organ identity,GO:0055010~ventricular cardiac muscle tissue morphogenesis,GO:0072…	GO:0001533~cornified envelope,GO:0005634~nucleus,GO:0005654~nucleoplasm,GO:0005737~cytoplasm,GO:0005882~intermediate filament,GO:0005886~plasma membrane,GO:0005911~cell-cell junction,GO:0005912~adherens junction,GO:0014704~intercalated disc,GO:0016020~membrane,GO:0016021~integral component of membrane,GO:0030054~cell junction,GO:0030057~desmosome,	GO:0005080~protein kinase C binding,GO:0005515~protein binding,GO:0017080~sodium channel regulator activity,GO:0019215~intermediate filament binding,GO:0044325~ion channel binding,GO:0045294~alpha-catenin binding,GO:0045296~cadherin binding,GO:0060090~binding, bridging,GO:0086083~cell adhesive protein binding involved in bundle of His cell-Purkinje myocyte communication,	hsa05412:Arrhythmogenic right ventricular cardiomyopathy,	R-HSA-1266738~Developmental Biology,R-HSA-6805567~Keratinization,R-HSA-6809371~Formation of the cornified envelope,
ENSG00000121577	popeye domain containing 2(POPDC2)	GO:0002027~regulation of heart rate,GO:0007507~heart development,GO:0007519~skeletal muscle tissue development,GO:0042391~regulation of membrane potential,GO:0051146~striated muscle cell differentiation,	GO:0016020~membrane,GO:0016021~integral component of membrane,GO:0042383~sarcolemma,	GO:0030552~cAMP binding,
ENSG00000198626	ryanodine receptor 2(RYR2)	GO:0001666~response to hypoxia,GO:0002027~regulation of heart rate,GO:0003143~embryonic heart tube morphogenesis,GO:0003220~left ventricular cardiac muscle tissue morphogenesis,GO:0003300~cardiac muscle hypertrophy,GO:0005513~detection of calcium ion,GO:0006816~calcium ion transport,GO:0006874~cellular calcium ion homeostasis,GO:0010460~positive regulation of heart rate,GO:0010881~regulation of c…	GO:0005790~smooth endoplasmic reticulum,GO:0005886~plasma membrane,GO:0014701~junctional sarcoplasmic reticulum membrane,GO:0016020~membrane,GO:0016021~integral component of membrane,GO:0016529~sarcoplasmic reticulum,GO:0030018~Z disc,GO:0030659~cytoplasmic vesicle membrane,GO:0032991~macromolecular complex,GO:0033017~sarcoplasmic reticulum membrane,GO:0034704~calcium channel complex,GO:0042383~s…	GO:0005219~ryanodine-sensitive calcium-release channel activity,GO:0005262~calcium channel activity,GO:0005509~calcium ion binding,GO:0005515~protein binding,GO:0005516~calmodulin binding,GO:0015278~calcium-release channel activity,GO:0019899~enzyme binding,GO:0034236~protein kinase A catalytic subunit binding,GO:0034237~protein kinase A regulatory subunit binding,GO:0042802~identical protein bin…	hsa04020:Calcium signaling pathway,hsa04024:cAMP signaling pathway,hsa04260:Cardiac muscle contraction,hsa04261:Adrenergic signaling in cardiomyocytes,hsa04371:Apelin signaling pathway,hsa04713:Circadian entrainment,hsa04911:Insulin secretion,hsa04921:Oxytocin signaling pathway,hsa04972:Pancreatic secretion,hsa05020:Prion disease,hsa05022:Pathways of neurodegeneration - multiple diseases,hsa05410…	R-HSA-2672351~Stimuli-sensing channels,R-HSA-382551~Transport of small molecules,R-HSA-397014~Muscle contraction,R-HSA-5576891~Cardiac conduction,R-HSA-5578775~Ion homeostasis,R-HSA-983712~Ion channel transport,
ENSG00000114923	solute carrier family 4 member 3(SLC4A3)	GO:0015698~inorganic anion transport,GO:0015701~bicarbonate transport,GO:0050801~ion homeostasis,GO:0051453~regulation of intracellular pH,GO:0055085~transmembrane transport,GO:0061337~cardiac conduction,GO:0086001~cardiac muscle cell action potential,GO:0098656~anion transmembrane transport,	GO:0005886~plasma membrane,GO:0005887~integral component of plasma membrane,GO:0009897~external side of plasma membrane,GO:0016020~membrane,GO:0016021~integral component of membrane,	GO:0005452~inorganic anion exchanger activity,GO:0005515~protein binding,GO:0015106~bicarbonate transmembrane transporter activity,GO:0015301~anion:anion antiporter activity,GO:0022857~transmembrane transporter activity,		R-HSA-382551~Transport of small molecules,R-HSA-425381~Bicarbonate transporters,R-HSA-425393~Transport of inorganic cations/anions and amino acids/oligopeptides,R-HSA-425407~SLC-mediated transmembrane transport,
ENSG00000183023	solute carrier family 8 member A1(SLC8A1)	GO:0002026~regulation of the force of heart contraction,GO:0002027~regulation of heart rate,GO:0002028~regulation of sodium ion transport,GO:0006811~ion transport,GO:0006874~cellular calcium ion homeostasis,GO:0006883~cellular sodium ion homeostasis,GO:0006936~muscle contraction,GO:0007154~cell communication,GO:0007584~response to nutrient,GO:0009410~response to xenobiotic stimulus,GO:0009749~res…	GO:0005654~nucleoplasm,GO:0005739~mitochondrion,GO:0005874~microtubule,GO:0005886~plasma membrane,GO:0005887~integral component of plasma membrane,GO:0014069~postsynaptic density,GO:0014704~intercalated disc,GO:0016020~membrane,GO:0016021~integral component of membrane,GO:0030018~Z disc,GO:0030315~T-tubule,GO:0030424~axon,GO:0030425~dendrite,GO:0042383~sarcolemma,GO:0043025~neuronal cell body,GO:…	GO:0005432~calcium:sodium antiporter activity,GO:0005509~calcium ion binding,GO:0005515~protein binding,GO:0005516~calmodulin binding,GO:0008092~cytoskeletal protein binding,GO:0015491~cation:cation antiporter activity,GO:0030506~ankyrin binding,GO:0044325~ion channel binding,GO:0046872~metal ion binding,GO:0099580~ion antiporter activity involved in regulation of postsynaptic membrane potential,…	hsa04020:Calcium signaling pathway,hsa04022:cGMP-PKG signaling pathway,hsa04260:Cardiac muscle contraction,hsa04261:Adrenergic signaling in cardiomyocytes,hsa04371:Apelin signaling pathway,hsa04740:Olfactory transduction,hsa04961:Endocrine and other factor-regulated calcium reabsorption,hsa04974:Protein digestion and absorption,hsa04978:Mineral absorption,hsa05410:Hypertrophic cardiomyopathy,hsa0…	R-HSA-109582~Hemostasis,R-HSA-382551~Transport of small molecules,R-HSA-397014~Muscle contraction,R-HSA-418346~Platelet homeostasis,R-HSA-418359~Reduction of cytosolic Ca++ levels,R-HSA-418360~Platelet calcium homeostasis,R-HSA-425393~Transport of inorganic cations/anions and amino acids/oligopeptides,R-HSA-425407~SLC-mediated transmembrane transport,R-HSA-425561~Sodium/Calcium exchangers,R-HSA-5…
ENSG00000154556	sorbin and SH3 domain containing 2(SORBS2)	GO:0007015~actin filament organization,GO:0007219~Notch signaling pathway,GO:0061049~cell growth involved in cardiac muscle cell development,	GO:0005634~nucleus,GO:0005737~cytoplasm,GO:0005886~plasma membrane,GO:0005925~focal adhesion,GO:0015629~actin cytoskeleton,GO:0016020~membrane,GO:0016324~apical plasma membrane,GO:0030018~Z disc,GO:0030027~lamellipodium,GO:0030425~dendrite,GO:0043025~neuronal cell body,GO:0045202~synapse,GO:0048471~perinuclear region of cytoplasm,	GO:0003723~RNA binding,GO:0005200~structural constituent of cytoskeleton,GO:0005515~protein binding,GO:0008093~cytoskeletal adaptor activity,GO:0008307~structural constituent of muscle,GO:0042802~identical protein binding,
ENSG00000121933	transmembrane and immunoglobulin domain containing 3(TMIGD3)	GO:0006954~inflammatory response,GO:0007165~signal transduction,GO:0007190~activation of adenylate cyclase activity,GO:0008016~regulation of heart contraction,GO:0008285~negative regulation of cell proliferation,GO:0009611~response to wounding,GO:0030336~negative regulation of cell migration,GO:0032088~negative regulation of NF-kappaB transcription factor activity,	GO:0005886~plasma membrane,GO:0005887~integral component of plasma membrane,GO:0016020~membrane,GO:0016021~integral component of membrane,	GO:0004888~transmembrane signaling receptor activity,
ENSG00000129991	troponin I3, cardiac type(TNNI3)	GO:0001570~vasculogenesis,GO:0001980~regulation of systemic arterial blood pressure by ischemic conditions,GO:0003009~skeletal muscle contraction,GO:0006874~cellular calcium ion homeostasis,GO:0006936~muscle contraction,GO:0006940~regulation of smooth muscle contraction,GO:0007507~heart development,GO:0010882~regulation of cardiac muscle contraction by calcium ion signaling,GO:0032780~negative re…	GO:0005829~cytosol,GO:0005861~troponin complex,GO:0030017~sarcomere,GO:0097512~cardiac myofibril,GO:1990584~cardiac Troponin complex,	GO:0003779~actin binding,GO:0005515~protein binding,GO:0019855~calcium channel inhibitor activity,GO:0019901~protein kinase binding,GO:0019904~protein domain specific binding,GO:0030172~troponin C binding,GO:0031014~troponin T binding,GO:0046872~metal ion binding,GO:0048306~calcium-dependent protein binding,GO:0051015~actin filament binding,	hsa04024:cAMP signaling pathway,hsa04260:Cardiac muscle contraction,hsa04261:Adrenergic signaling in cardiomyocytes,hsa05410:Hypertrophic cardiomyopathy,hsa05414:Dilated cardiomyopathy,hsa05415:Diabetic cardiomyopathy,	R-HSA-390522~Striated Muscle Contraction,R-HSA-397014~Muscle contraction,R-HSA-5576891~Cardiac conduction,R-HSA-5578775~Ion homeostasis,
ENSG00000118194	troponin T2, cardiac type(TNNT2)	GO:0006936~muscle contraction,GO:0006937~regulation of muscle contraction,GO:0008016~regulation of heart contraction,GO:0030049~muscle filament sliding,GO:0032780~negative regulation of ATPase activity,GO:0032781~positive regulation of ATPase activity,GO:0032972~regulation of muscle filament sliding speed,GO:0045214~sarcomere organization,GO:0051592~response to calcium ion,GO:0051764~actin crossl…	GO:0005829~cytosol,GO:0005861~troponin complex,GO:0005865~striated muscle thin filament,GO:0030017~sarcomere,GO:0097512~cardiac myofibril,GO:1990584~cardiac Troponin complex,	GO:0003779~actin binding,GO:0005515~protein binding,GO:0005523~tropomyosin binding,GO:0030172~troponin C binding,GO:0030674~protein binding, bridging,GO:0031013~troponin I binding,GO:0042802~identical protein binding,GO:0044877~macromolecular complex binding,	hsa04260:Cardiac muscle contraction,hsa04261:Adrenergic signaling in cardiomyocytes,hsa05410:Hypertrophic cardiomyopathy,hsa05414:Dilated cardiomyopathy,	R-HSA-390522~Striated Muscle Contraction,R-HSA-397014~Muscle contraction,
