# Supplementary material for: COVID-19 induces more pronounced extracellular matrix deposition than other causes of ARDS
Source: Respir Res. 2023 Nov 14;24:281. doi: 10.1186/s12931-023-02555-7 (PMC10648646; doi:10.1186/s12931-023-02555-7)
Supplement: Supplementary file 3 — Supplementary Material 3 [file 12931_2023_2555_MOESM3_ESM.xlsx]

## Sheet: L7_vs_Ct_results
ENSEMBL ID	baseMean	log2FoldChange	lfcSE	stat	pvalue	padj	description	symbol	GO Biological process	GO Cellular component	GO Molecular function	KEGG pathways	REACTOME pathways
ENSG00000236424	19.1627	20.9011	4.0048	5.21901	1.79881e-07	0.000679987	testis specific protein Y-linked 10 [Source:HGNC Symbol;Acc:HGNC:37473]	TSPY10	GO:0006334~nucleosome assembly,GO:0007283~spermatogenesis,GO:0007506~gonadal mesoderm development,GO:0030154~cell differentiation,	GO:0000785~chromatin,GO:0005634~nucleus,GO:0005737~cytoplasm,	GO:0003682~chromatin binding,GO:0005515~protein binding,GO:0042393~histone binding,
ENSG00000274259	24.0687	16.7079	4.03655	4.13914	3.48608e-05	0.0196979	SYNGAP1 antisense RNA 1 [Source:HGNC Symbol;Acc:HGNC:53831]	SYNGAP1-AS1	-
ENSG00000288616	121.783	10.7828	2.12623	5.07133	3.95035e-07	0.00124443	elongin A3 family member D		-
ENSG00000211659	72.1628	7.61972	1.53896	4.95122	7.37497e-07	0.00174243	immunoglobulin lambda variable 3-25 [Source:HGNC Symbol;Acc:HGNC:5908]	IGLV3-25	GO:0002250~adaptive immune response,GO:0002377~immunoglobulin production,GO:0006955~immune response,	GO:0005576~extracellular region,GO:0005615~extracellular space,GO:0005886~plasma membrane,GO:0019814~immunoglobulin complex,GO:0072562~blood microparticle,	GO:0003823~antigen binding,
ENSG00000211950	75.9077	7.58288	1.23222	6.15384	7.56268e-10	1.42942e-05	immunoglobulin heavy variable 1-24 [Source:HGNC Symbol;Acc:HGNC:5551]	IGHV1-24	GO:0006910~phagocytosis, recognition,GO:0006911~phagocytosis, engulfment,GO:0006958~complement activation, classical pathway,GO:0042742~defense response to bacterium,GO:0045087~innate immune response,GO:0050853~B cell receptor signaling pathway,GO:0050871~positive regulation of B cell activation,	GO:0009897~external side of plasma membrane,GO:0042571~immunoglobulin complex, circulating,	GO:0003823~antigen binding,GO:0034987~immunoglobulin receptor binding,
ENSG00000211663	59.2798	7.51683	1.53889	4.88459	1.03642e-06	0.00178086	immunoglobulin lambda variable 3-19 [Source:HGNC Symbol;Acc:HGNC:5903]	IGLV3-19	GO:0002250~adaptive immune response,GO:0002377~immunoglobulin production,GO:0006955~immune response,	GO:0005576~extracellular region,GO:0005615~extracellular space,GO:0005886~plasma membrane,GO:0019814~immunoglobulin complex,GO:0070062~extracellular exosome,	GO:0003823~antigen binding,
ENSG00000153820	154.418	7.30549	1.86773	3.91142	9.17559e-05	0.0345101	SPHK1 interactor, AKAP domain containing [Source:HGNC Symbol;Acc:HGNC:30619]	SPHKAP		GO:0005737~cytoplasm,GO:0005739~mitochondrion,	GO:0005515~protein binding,GO:0051018~protein kinase A binding,
ENSG00000211968	12.344	7.29509	1.94107	3.75829	0.000171081	0.0479486	immunoglobulin heavy variable 1-58 [Source:HGNC Symbol;Acc:HGNC:5555]	IGHV1-58	GO:0006910~phagocytosis, recognition,GO:0006911~phagocytosis, engulfment,GO:0006958~complement activation, classical pathway,GO:0042742~defense response to bacterium,GO:0045087~innate immune response,GO:0050853~B cell receptor signaling pathway,GO:0050871~positive regulation of B cell activation,	GO:0009897~external side of plasma membrane,GO:0042571~immunoglobulin complex, circulating,	GO:0003823~antigen binding,GO:0034987~immunoglobulin receptor binding,
ENSG00000164362	19.1346	6.97583	1.75176	3.98219	6.82839e-05	0.0314789	telomerase reverse transcriptase [Source:HGNC Symbol;Acc:HGNC:11730]	TERT	GO:0000723~telomere maintenance,GO:0001172~transcription, RNA-templated,GO:0006278~RNA-dependent DNA biosynthetic process,GO:0007004~telomere maintenance via telomerase,GO:0007005~mitochondrion organization,GO:0010629~negative regulation of gene expression,GO:0022616~DNA strand elongation,GO:0030177~positive regulation of Wnt signaling pathway,GO:0030422~production of siRNA involved in RNA interf…	GO:0000333~telomerase catalytic core complex,GO:0000781~chromosome, telomeric region,GO:0000783~nuclear telomere cap complex,GO:0005634~nucleus,GO:0005654~nucleoplasm,GO:0005697~telomerase holoenzyme complex,GO:0005730~nucleolus,GO:0005737~cytoplasm,GO:0005829~cytosol,GO:0005886~plasma membrane,GO:0016605~PML body,GO:0016607~nuclear speck,GO:0031379~RNA-directed RNA polymerase complex,GO:0042645~…	GO:0000049~tRNA binding,GO:0001223~transcription coactivator binding,GO:0003677~DNA binding,GO:0003720~telomerase activity,GO:0003721~telomerase RNA reverse transcriptase activity,GO:0003723~RNA binding,GO:0003964~RNA-directed DNA polymerase activity,GO:0003968~RNA-directed 5'-3' RNA polymerase activity,GO:0005515~protein binding,GO:0008022~protein C-terminus binding,GO:0042162~telomeric DNA bind…	hsa05165:Human papillomavirus infection,hsa05166:Human T-cell leukemia virus 1 infection,hsa05200:Pathways in cancer,hsa05225:Hepatocellular carcinoma,hsa05226:Gastric cancer,	R-HSA-157579~Telomere Maintenance,R-HSA-162582~Signal Transduction,R-HSA-1640170~Cell Cycle,R-HSA-171319~Telomere Extension By Telomerase,R-HSA-180786~Extension of Telomeres,R-HSA-195721~Signaling by WNT,R-HSA-201681~TCF dependent signaling in response to WNT,R-HSA-201722~Formation of the beta-catenin:TCF transactivating complex,R-HSA-73886~Chromosome Maintenance,
ENSG00000152086	25.8625	6.78699	1.64384	4.12874	3.64757e-05	0.0196979	tubulin alpha 3e [Source:HGNC Symbol;Acc:HGNC:20765]	TUBA3E	GO:0000226~microtubule cytoskeleton organization,GO:0000278~mitotic cell cycle,	GO:0005634~nucleus,GO:0005737~cytoplasm,GO:0005874~microtubule,GO:0015630~microtubule cytoskeleton,	GO:0005200~structural constituent of cytoskeleton,GO:0005515~protein binding,GO:0005525~GTP binding,GO:0016787~hydrolase activity,GO:0046872~metal ion binding,	hsa04145:Phagosome,hsa04210:Apoptosis,hsa04530:Tight junction,hsa04540:Gap junction,hsa05010:Alzheimer disease,hsa05012:Parkinson disease,hsa05014:Amyotrophic lateral sclerosis,hsa05016:Huntington disease,hsa05020:Prion disease,hsa05022:Pathways of neurodegeneration - multiple diseases,hsa05130:Pathogenic Escherichia coli infection,hsa05132:Salmonella infection,	R-HSA-109582~Hemostasis,R-HSA-112314~Neurotransmitter receptors and postsynaptic signal transmission,R-HSA-112315~Transmission across Chemical Synapses,R-HSA-112316~Neuronal System,R-HSA-1266738~Developmental Biology,R-HSA-1280218~Adaptive Immune System,R-HSA-1445148~Translocation of SLC2A4 (GLUT4) to the plasma membrane,R-HSA-157858~Gap junction trafficking and regulation,R-HSA-162582~Signal Tra…
ENSG00000274576	34.9368	6.61518	1.76601	3.74583	0.000179799	0.0492519	immunoglobulin heavy variable 2-70 [Source:HGNC Symbol;Acc:HGNC:5577]	IGHV2-70	GO:0006910~phagocytosis, recognition,GO:0006911~phagocytosis, engulfment,GO:0006955~immune response,GO:0006958~complement activation, classical pathway,GO:0042742~defense response to bacterium,GO:0045087~innate immune response,GO:0050853~B cell receptor signaling pathway,GO:0050871~positive regulation of B cell activation,	GO:0005576~extracellular region,GO:0005886~plasma membrane,GO:0009897~external side of plasma membrane,GO:0042571~immunoglobulin complex, circulating,	GO:0003823~antigen binding,GO:0034987~immunoglobulin receptor binding,
ENSG00000075886	69.1583	6.5513	1.43741	4.55772	5.17113e-06	0.00574939	tubulin alpha 3d [Source:HGNC Symbol;Acc:HGNC:24071]	TUBA3D	GO:0000226~microtubule cytoskeleton organization,GO:0000278~mitotic cell cycle,GO:0007017~microtubule-based process,	GO:0005737~cytoplasm,GO:0005874~microtubule,GO:0015630~microtubule cytoskeleton,	GO:0003924~GTPase activity,GO:0005200~structural constituent of cytoskeleton,GO:0005525~GTP binding,GO:0016787~hydrolase activity,GO:0046872~metal ion binding,	hsa04145:Phagosome,hsa04210:Apoptosis,hsa04530:Tight junction,hsa04540:Gap junction,hsa05010:Alzheimer disease,hsa05012:Parkinson disease,hsa05014:Amyotrophic lateral sclerosis,hsa05016:Huntington disease,hsa05020:Prion disease,hsa05022:Pathways of neurodegeneration - multiple diseases,hsa05130:Pathogenic Escherichia coli infection,hsa05132:Salmonella infection,	R-HSA-109582~Hemostasis,R-HSA-112314~Neurotransmitter receptors and postsynaptic signal transmission,R-HSA-112315~Transmission across Chemical Synapses,R-HSA-112316~Neuronal System,R-HSA-1266738~Developmental Biology,R-HSA-1280218~Adaptive Immune System,R-HSA-1445148~Translocation of SLC2A4 (GLUT4) to the plasma membrane,R-HSA-157858~Gap junction trafficking and regulation,R-HSA-162582~Signal Tra…
ENSG00000173110	11794	6.45561	1.31997	4.89073	1.00462e-06	0.00178086	heat shock protein family A (Hsp70) member 6 [Source:HGNC Symbol;Acc:HGNC:5239]	HSPA6	GO:0006986~response to unfolded protein,GO:0016192~vesicle-mediated transport,GO:0034605~cellular response to heat,GO:0034620~cellular response to unfolded protein,GO:0042026~protein refolding,GO:0051085~chaperone mediated protein folding requiring cofactor,	GO:0005576~extracellular region,GO:0005634~nucleus,GO:0005737~cytoplasm,GO:0005814~centriole,GO:0005829~cytosol,GO:0005886~plasma membrane,GO:0034774~secretory granule lumen,GO:0070062~extracellular exosome,GO:0072562~blood microparticle,GO:1904813~ficolin-1-rich granule lumen,	GO:0005515~protein binding,GO:0005524~ATP binding,GO:0016887~ATPase activity,GO:0019899~enzyme binding,GO:0031072~heat shock protein binding,GO:0031625~ubiquitin protein ligase binding,GO:0044183~protein binding involved in protein folding,GO:0051082~unfolded protein binding,GO:0051787~misfolded protein binding,	hsa03040:Spliceosome,hsa04010:MAPK signaling pathway,hsa04141:Protein processing in endoplasmic reticulum,hsa04144:Endocytosis,hsa04213:Longevity regulating pathway - multiple species,hsa04612:Antigen processing and presentation,hsa04915:Estrogen signaling pathway,hsa05020:Prion disease,hsa05134:Legionellosis,hsa05145:Toxoplasmosis,hsa05162:Measles,hsa05417:Lipid and atherosclerosis,	R-HSA-168249~Innate Immune System,R-HSA-168256~Immune System,R-HSA-2262752~Cellular responses to stress,R-HSA-3371453~Regulation of HSF1-mediated heat shock response,R-HSA-3371556~Cellular response to heat stress,R-HSA-6798695~Neutrophil degranulation,R-HSA-8953897~Cellular responses to stimuli,
ENSG00000211956	71.8226	6.24189	1.43791	4.34093	1.41881e-05	0.0116595	immunoglobulin heavy variable 4-34 [Source:HGNC Symbol;Acc:HGNC:5650]	IGHV4-34	GO:0006910~phagocytosis, recognition,GO:0006911~phagocytosis, engulfment,GO:0006955~immune response,GO:0006958~complement activation, classical pathway,GO:0042742~defense response to bacterium,GO:0045087~innate immune response,GO:0050853~B cell receptor signaling pathway,GO:0050871~positive regulation of B cell activation,	GO:0005576~extracellular region,GO:0005886~plasma membrane,GO:0009897~external side of plasma membrane,GO:0042571~immunoglobulin complex, circulating,	GO:0003823~antigen binding,GO:0034987~immunoglobulin receptor binding,
ENSG00000211962	93.6559	5.8597	1.24759	4.6968	2.64264e-06	0.00358532	immunoglobulin heavy variable 1-46 [Source:HGNC Symbol;Acc:HGNC:5554]	IGHV1-46	GO:0006910~phagocytosis, recognition,GO:0006911~phagocytosis, engulfment,GO:0006955~immune response,GO:0006958~complement activation, classical pathway,GO:0042742~defense response to bacterium,GO:0045087~innate immune response,GO:0050853~B cell receptor signaling pathway,GO:0050871~positive regulation of B cell activation,	GO:0005576~extracellular region,GO:0005886~plasma membrane,GO:0009897~external side of plasma membrane,GO:0042571~immunoglobulin complex, circulating,	GO:0003823~antigen binding,GO:0034987~immunoglobulin receptor binding,
ENSG00000211644	42.1083	5.7738	1.33671	4.31941	1.56448e-05	0.012003	immunoglobulin lambda variable 1-51 [Source:HGNC Symbol;Acc:HGNC:5882]	IGLV1-51	GO:0002250~adaptive immune response,GO:0002377~immunoglobulin production,GO:0006955~immune response,	GO:0005576~extracellular region,GO:0005615~extracellular space,GO:0005886~plasma membrane,GO:0019814~immunoglobulin complex,GO:0070062~extracellular exosome,	GO:0003823~antigen binding,
ENSG00000095587	41.2424	5.75729	1.25059	4.60364	4.15167e-06	0.00490442	tolloid like 2 [Source:HGNC Symbol;Acc:HGNC:11844]	TLL2	GO:0009953~dorsal/ventral pattern formation,GO:0016485~protein processing,GO:0030154~cell differentiation,GO:0030199~collagen fibril organization,GO:0048632~negative regulation of skeletal muscle tissue growth,	GO:0005576~extracellular region,GO:0005615~extracellular space,	GO:0004222~metalloendopeptidase activity,GO:0004252~serine-type endopeptidase activity,GO:0005509~calcium ion binding,GO:0008270~zinc ion binding,		R-HSA-1474228~Degradation of the extracellular matrix,R-HSA-1474244~Extracellular matrix organization,R-HSA-1474290~Collagen formation,R-HSA-1650814~Collagen biosynthesis and modifying enzymes,R-HSA-2022090~Assembly of collagen fibrils and other multimeric structures,R-HSA-2214320~Anchoring fibril formation,R-HSA-2243919~Crosslinking of collagen fibrils,
ENSG00000282339	16.8185	5.70796	1.50486	3.79301	0.00014883	0.0435607	novel pseudogene		-
ENSG00000211673	174.118	5.69557	1.16156	4.90337	9.4207e-07	0.00178086	immunoglobulin lambda variable 3-1 [Source:HGNC Symbol;Acc:HGNC:5896]	IGLV3-1	GO:0002250~adaptive immune response,GO:0002377~immunoglobulin production,GO:0006955~immune response,	GO:0005576~extracellular region,GO:0005615~extracellular space,GO:0005886~plasma membrane,GO:0019814~immunoglobulin complex,	GO:0003823~antigen binding,
ENSG00000130054	22.7245	5.57579	1.4639	3.80885	0.000139612	0.0425615	family with sequence similarity 155 member B [Source:HGNC Symbol;Acc:HGNC:30701]	FAM155B	GO:0098703~calcium ion import across plasma membrane,	GO:0005886~plasma membrane,	GO:0015275~stretch-activated, cation-selective, calcium channel activity,
ENSG00000101463	16.1358	5.2889	1.34586	3.92975	8.5033e-05	0.0345101	synapse differentiation inducing 1 [Source:HGNC Symbol;Acc:HGNC:15885]	SYNDIG1	GO:0006886~intracellular protein transport,GO:0051965~positive regulation of synapse assembly,GO:0097091~synaptic vesicle clustering,	GO:0005886~plasma membrane,GO:0005887~integral component of plasma membrane,GO:0014069~postsynaptic density,GO:0016020~membrane,GO:0030672~synaptic vesicle membrane,GO:0031901~early endosome membrane,GO:0043197~dendritic spine,GO:0043198~dendritic shaft,GO:0043231~intracellular membrane-bounded organelle,GO:0044297~cell body,GO:0060076~excitatory synapse,GO:0098839~postsynaptic density membrane,	GO:0005515~protein binding,GO:0035254~glutamate receptor binding,GO:0042803~protein homodimerization activity,
ENSG00000280411	101.451	5.2284	1.05201	4.96991	6.69844e-07	0.00174243	immunoglobulin heavy variable 1-69D [Source:HGNC Symbol;Acc:HGNC:49601]	IGHV1-69D	GO:0006910~phagocytosis, recognition,GO:0006911~phagocytosis, engulfment,GO:0006958~complement activation, classical pathway,GO:0042742~defense response to bacterium,GO:0045087~innate immune response,GO:0050853~B cell receptor signaling pathway,GO:0050871~positive regulation of B cell activation,	GO:0009897~external side of plasma membrane,GO:0042571~immunoglobulin complex, circulating,	GO:0003823~antigen binding,GO:0034987~immunoglobulin receptor binding,
ENSG00000102837	83.8353	5.12548	1.30882	3.9161	8.99913e-05	0.0345101	olfactomedin 4 [Source:HGNC Symbol;Acc:HGNC:17190]	OLFM4	GO:0007155~cell adhesion,GO:0007165~signal transduction,GO:1900026~positive regulation of substrate adhesion-dependent cell spreading,	GO:0005576~extracellular region,GO:0005615~extracellular space,GO:0005654~nucleoplasm,GO:0005739~mitochondrion,GO:0005829~cytosol,GO:0005886~plasma membrane,GO:0032991~macromolecular complex,GO:0035580~specific granule lumen,GO:0042581~specific granule,GO:0045171~intercellular bridge,GO:0048471~perinuclear region of cytoplasm,GO:0070062~extracellular exosome,GO:1904724~tertiary granule lumen,	GO:0003824~catalytic activity,GO:0005198~structural molecule activity,GO:0005515~protein binding,GO:0045296~cadherin binding,		R-HSA-168249~Innate Immune System,R-HSA-168256~Immune System,R-HSA-6798695~Neutrophil degranulation,
ENSG00000198763	8837.79	4.86778	1.25278	3.88559	0.000102083	0.0350814	mitochondrially encoded NADH:ubiquinone oxidoreductase core subunit 2 [Source:HGNC Symbol;Acc:HGNC:7456]	MT-ND2	GO:0006120~mitochondrial electron transport, NADH to ubiquinone,GO:0009060~aerobic respiration,GO:0032981~mitochondrial respiratory chain complex I assembly,GO:0042776~mitochondrial ATP synthesis coupled proton transport,GO:0072593~reactive oxygen species metabolic process,	GO:0005739~mitochondrion,GO:0005743~mitochondrial inner membrane,GO:0005747~mitochondrial respiratory chain complex I,GO:0014069~postsynaptic density,GO:0016021~integral component of membrane,GO:0070469~respiratory chain,	GO:0005515~protein binding,GO:0008137~NADH dehydrogenase (ubiquinone) activity,GO:0019901~protein kinase binding,GO:0035255~ionotropic glutamate receptor binding,	hsa00190:Oxidative phosphorylation,hsa01100:Metabolic pathways,hsa04714:Thermogenesis,hsa04723:Retrograde endocannabinoid signaling,hsa05010:Alzheimer disease,hsa05012:Parkinson disease,hsa05014:Amyotrophic lateral sclerosis,hsa05016:Huntington disease,hsa05020:Prion disease,hsa05022:Pathways of neurodegeneration - multiple diseases,hsa05208:Chemical carcinogenesis - reactive oxygen species,hsa05…	R-HSA-1428517~The citric acid (TCA) cycle and respiratory electron transport,R-HSA-1430728~Metabolism,R-HSA-163200~Respiratory electron transport, ATP synthesis by chemiosmotic coupling, and heat production by uncoupling proteins.,R-HSA-611105~Respiratory electron transport,R-HSA-6799198~Complex I biogenesis,
ENSG00000211966	98.6639	4.68819	1.12376	4.17189	3.0208e-05	0.019032	immunoglobulin heavy variable 5-51 [Source:HGNC Symbol;Acc:HGNC:5659]	IGHV5-51	GO:0006910~phagocytosis, recognition,GO:0006911~phagocytosis, engulfment,GO:0006958~complement activation, classical pathway,GO:0042742~defense response to bacterium,GO:0045087~innate immune response,GO:0050853~B cell receptor signaling pathway,GO:0050871~positive regulation of B cell activation,	GO:0009897~external side of plasma membrane,GO:0042571~immunoglobulin complex, circulating,	GO:0003823~antigen binding,GO:0034987~immunoglobulin receptor binding,
ENSG00000254709	288.981	4.63038	1.13023	4.09685	4.18806e-05	0.0219885	immunoglobulin lambda like polypeptide 5 [Source:HGNC Symbol;Acc:HGNC:38476]	IGLL5	GO:0006910~phagocytosis, recognition,GO:0006911~phagocytosis, engulfment,GO:0006958~complement activation, classical pathway,GO:0042742~defense response to bacterium,GO:0045087~innate immune response,GO:0050853~B cell receptor signaling pathway,GO:0050871~positive regulation of B cell activation,	GO:0009897~external side of plasma membrane,GO:0042571~immunoglobulin complex, circulating,GO:0070062~extracellular exosome,	GO:0003823~antigen binding,GO:0034987~immunoglobulin receptor binding,
ENSG00000089685	17.306	4.56031	1.16371	3.91877	8.90025e-05	0.0345101	baculoviral IAP repeat containing 5 [Source:HGNC Symbol;Acc:HGNC:593]	BIRC5	GO:0000086~G2/M transition of mitotic cell cycle,GO:0000226~microtubule cytoskeleton organization,GO:0000278~mitotic cell cycle,GO:0000281~mitotic cytokinesis,GO:0001934~positive regulation of protein phosphorylation,GO:0006468~protein phosphorylation,GO:0006915~apoptotic process,GO:0007049~cell cycle,GO:0007052~mitotic spindle organization,GO:0007059~chromosome segregation,GO:0007094~mitotic spi…	GO:0000228~nuclear chromosome,GO:0000775~chromosome, centromeric region,GO:0000776~kinetochore,GO:0005634~nucleus,GO:0005654~nucleoplasm,GO:0005737~cytoplasm,GO:0005814~centriole,GO:0005829~cytosol,GO:0005876~spindle microtubule,GO:0005881~cytoplasmic microtubule,GO:0015630~microtubule cytoskeleton,GO:0030496~midbody,GO:0031021~interphase microtubule organizing center,GO:0032133~chromosome passen…	GO:0005515~protein binding,GO:0008017~microtubule binding,GO:0008270~zinc ion binding,GO:0015631~tubulin binding,GO:0019899~enzyme binding,GO:0031267~small GTPase binding,GO:0042802~identical protein binding,GO:0042803~protein homodimerization activity,GO:0043027~cysteine-type endopeptidase inhibitor activity involved in apoptotic process,GO:0046872~metal ion binding,GO:0046982~protein heterodime…	hsa01524:Platinum drug resistance,hsa04210:Apoptosis,hsa04215:Apoptosis - multiple species,hsa04390:Hippo signaling pathway,hsa05161:Hepatitis B,hsa05200:Pathways in cancer,hsa05207:Chemical carcinogenesis - receptor activation,hsa05210:Colorectal cancer,	R-HSA-1280215~Cytokine Signaling in Immune system,R-HSA-141424~Amplification of signal from the kinetochores,R-HSA-141444~Amplification of signal from unattached kinetochores via a MAD2 inhibitory signal,R-HSA-162582~Signal Transduction,R-HSA-1640170~Cell Cycle,R-HSA-168256~Immune System,R-HSA-194315~Signaling by Rho GTPases,R-HSA-195258~RHO GTPase Effectors,R-HSA-212436~Generic Transcription Pat…
ENSG00000170439	26.4296	4.45485	1.10777	4.02146	5.78386e-05	0.0275124	methyltransferase like 7B [Source:HGNC Symbol;Acc:HGNC:28276]	METTL7B	GO:0032259~methylation,	GO:0005789~endoplasmic reticulum membrane,GO:0005811~lipid particle,	GO:0008168~methyltransferase activity,GO:0008757~S-adenosylmethionine-dependent methyltransferase activity,GO:0018708~thiol S-methyltransferase activity,
ENSG00000211677	2068.95	4.31607	0.989958	4.35985	1.30152e-05	0.0111818	immunoglobulin lambda constant 2 [Source:HGNC Symbol;Acc:HGNC:5856]	IGLC2	GO:0006910~phagocytosis, recognition,GO:0006911~phagocytosis, engulfment,GO:0006958~complement activation, classical pathway,GO:0042742~defense response to bacterium,GO:0045087~innate immune response,GO:0050853~B cell receptor signaling pathway,GO:0050871~positive regulation of B cell activation,	GO:0005576~extracellular region,GO:0005615~extracellular space,GO:0005886~plasma membrane,GO:0009897~external side of plasma membrane,GO:0042571~immunoglobulin complex, circulating,GO:0070062~extracellular exosome,GO:0072562~blood microparticle,	GO:0003823~antigen binding,GO:0034987~immunoglobulin receptor binding,
ENSG00000170476	114.033	4.27775	1.00967	4.23676	2.26769e-05	0.0153077	marginal zone B and B1 cell specific protein [Source:HGNC Symbol;Acc:HGNC:30125]	MZB1	GO:0002639~positive regulation of immunoglobulin production,GO:0006915~apoptotic process,GO:0008284~positive regulation of cell proliferation,GO:0030888~regulation of B cell proliferation,GO:0033622~integrin activation,GO:0042127~regulation of cell proliferation,GO:0046626~regulation of insulin receptor signaling pathway,	GO:0005576~extracellular region,GO:0005737~cytoplasm,GO:0005788~endoplasmic reticulum lumen,GO:0034663~endoplasmic reticulum chaperone complex,	GO:0005515~protein binding,
ENSG00000211598	56.9492	4.25734	1.12782	3.77485	0.000160103	0.0458502	immunoglobulin kappa variable 4-1 [Source:HGNC Symbol;Acc:HGNC:5834]	IGKV4-1	GO:0002250~adaptive immune response,GO:0002377~immunoglobulin production,GO:0006955~immune response,	GO:0005576~extracellular region,GO:0005615~extracellular space,GO:0005886~plasma membrane,GO:0019814~immunoglobulin complex,GO:0072562~blood microparticle,	GO:0003823~antigen binding,
ENSG00000169247	54.8036	4.223	1.01662	4.15397	3.26752e-05	0.0196979	SH3 domain and tetratricopeptide repeats 2 [Source:HGNC Symbol;Acc:HGNC:29427]	SH3TC2	GO:0032287~peripheral nervous system myelin maintenance,GO:0033157~regulation of intracellular protein transport,GO:1901184~regulation of ERBB signaling pathway,	GO:0005886~plasma membrane,GO:0031410~cytoplasmic vesicle,
ENSG00000123975	37.8737	4.2014	0.928905	4.52296	6.09818e-06	0.0060664	CDC28 protein kinase regulatory subunit 2 [Source:HGNC Symbol;Acc:HGNC:2000]	CKS2	GO:0006357~regulation of transcription from RNA polymerase II promoter,GO:0007127~meiosis I,GO:0007346~regulation of mitotic cell cycle,GO:0008283~cell proliferation,GO:0044772~mitotic cell cycle phase transition,GO:0045737~positive regulation of cyclin-dependent protein serine/threonine kinase activity,GO:0048144~fibroblast proliferation,GO:0051301~cell division,	GO:0000307~cyclin-dependent protein kinase holoenzyme complex,GO:0019005~SCF ubiquitin ligase complex,	GO:0003682~chromatin binding,GO:0005515~protein binding,GO:0019901~protein kinase binding,GO:0042393~histone binding,GO:0043130~ubiquitin binding,GO:0061575~cyclin-dependent protein serine/threonine kinase activator activity,	hsa05200:Pathways in cancer,hsa05222:Small cell lung cancer,
ENSG00000211896	11923.8	4.18619	1.06712	3.92288	8.74968e-05	0.0345101	immunoglobulin heavy constant gamma 1 (G1m marker) [Source:HGNC Symbol;Acc:HGNC:5525]	IGHG1	GO:0001788~antibody-dependent cellular cytotoxicity,GO:0002250~adaptive immune response,GO:0006910~phagocytosis, recognition,GO:0006911~phagocytosis, engulfment,GO:0006958~complement activation, classical pathway,GO:0042742~defense response to bacterium,GO:0045087~innate immune response,GO:0050853~B cell receptor signaling pathway,GO:0050871~positive regulation of B cell activation,GO:0097278~com…	GO:0005576~extracellular region,GO:0005615~extracellular space,GO:0009897~external side of plasma membrane,GO:0016021~integral component of membrane,GO:0042571~immunoglobulin complex, circulating,GO:0070062~extracellular exosome,GO:0071735~IgG immunoglobulin complex,GO:0072562~blood microparticle,	GO:0003823~antigen binding,GO:0005515~protein binding,GO:0034987~immunoglobulin receptor binding,GO:0034988~Fc-gamma receptor I complex binding,
ENSG00000169607	32.7892	4.18315	0.920965	4.54214	5.56864e-06	0.00584738	cytoskeleton associated protein 2 like [Source:HGNC Symbol;Acc:HGNC:26877]	CKAP2L		GO:0000922~spindle pole,GO:0005813~centrosome,GO:0005829~cytosol,GO:0015630~microtubule cytoskeleton,GO:0072686~mitotic spindle,
ENSG00000211955	50.436	4.13168	1.05727	3.90786	9.31176e-05	0.0345101	immunoglobulin heavy variable 3-33 [Source:HGNC Symbol;Acc:HGNC:5596]	IGHV3-33	GO:0006910~phagocytosis, recognition,GO:0006911~phagocytosis, engulfment,GO:0006955~immune response,GO:0006958~complement activation, classical pathway,GO:0042742~defense response to bacterium,GO:0045087~innate immune response,GO:0050853~B cell receptor signaling pathway,GO:0050871~positive regulation of B cell activation,	GO:0005576~extracellular region,GO:0005886~plasma membrane,GO:0009897~external side of plasma membrane,GO:0042571~immunoglobulin complex, circulating,	GO:0003823~antigen binding,GO:0034987~immunoglobulin receptor binding,
ENSG00000275126	31.7529	3.90113	0.960363	4.06215	4.86235e-05	0.0247968	H4 clustered histone 13 [Source:HGNC Symbol;Acc:HGNC:4791]	H4C13	GO:0006334~nucleosome assembly,GO:0006335~DNA replication-dependent nucleosome assembly,GO:0006336~DNA replication-independent nucleosome assembly,GO:0006352~DNA-templated transcription, initiation,GO:0032200~telomere organization,GO:0045653~negative regulation of megakaryocyte differentiation,GO:0061644~protein localization to CENP-A containing chromatin,	GO:0000228~nuclear chromosome,GO:0000781~chromosome, telomeric region,GO:0000786~nucleosome,GO:0005576~extracellular region,GO:0005634~nucleus,GO:0005654~nucleoplasm,GO:0016020~membrane,GO:0032991~macromolecular complex,GO:0043505~CENP-A containing nucleosome,GO:0070062~extracellular exosome,	GO:0003677~DNA binding,GO:0003723~RNA binding,GO:0005515~protein binding,GO:0019904~protein domain specific binding,GO:0030527~structural constituent of chromatin,GO:0046982~protein heterodimerization activity,	hsa04613:Neutrophil extracellular trap formation,hsa05034:Alcoholism,hsa05203:Viral carcinogenesis,hsa05322:Systemic lupus erythematosus,	R-HSA-110328~Recognition and association of DNA glycosylase with site containing an affected pyrimidine,R-HSA-110329~Cleavage of the damaged pyrimidine ,R-HSA-110330~Recognition and association of DNA glycosylase with site containing an affected purine,R-HSA-110331~Cleavage of the damaged purine,R-HSA-1221632~Meiotic synapsis,R-HSA-1266738~Developmental Biology,R-HSA-1474165~Reproduction,R-HSA-15…
ENSG00000119630	46.2042	3.85162	0.979605	3.93181	8.4307e-05	0.0345101	placental growth factor [Source:HGNC Symbol;Acc:HGNC:8893]	PGF	GO:0001666~response to hypoxia,GO:0001934~positive regulation of protein phosphorylation,GO:0001938~positive regulation of endothelial cell proliferation,GO:0002040~sprouting angiogenesis,GO:0007165~signal transduction,GO:0007267~cell-cell signaling,GO:0007565~female pregnancy,GO:0008284~positive regulation of cell proliferation,GO:0009410~response to xenobiotic stimulus,GO:0030154~cell different…	GO:0005576~extracellular region,GO:0005615~extracellular space,GO:0016020~membrane,	GO:0005172~vascular endothelial growth factor receptor binding,GO:0005515~protein binding,GO:0008083~growth factor activity,GO:0008201~heparin binding,GO:0042056~chemoattractant activity,GO:0042802~identical protein binding,GO:0044877~macromolecular complex binding,	hsa04010:MAPK signaling pathway,hsa04014:Ras signaling pathway,hsa04015:Rap1 signaling pathway,hsa04151:PI3K-Akt signaling pathway,hsa04510:Focal adhesion,hsa05200:Pathways in cancer,	R-HSA-162582~Signal Transduction,R-HSA-194138~Signaling by VEGF,R-HSA-194313~VEGF ligand-receptor interactions,R-HSA-195399~VEGF binds to VEGFR leading to receptor dimerization,R-HSA-9006934~Signaling by Receptor Tyrosine Kinases,
ENSG00000126709	381.962	3.6646	0.832236	4.40331	1.0661e-05	0.00959541	interferon alpha inducible protein 6 [Source:HGNC Symbol;Acc:HGNC:4054]	IFI6	GO:0001836~release of cytochrome c from mitochondria,GO:0006915~apoptotic process,GO:0006955~immune response,GO:0042058~regulation of epidermal growth factor receptor signaling pathway,GO:0043066~negative regulation of apoptotic process,GO:0043154~negative regulation of cysteine-type endopeptidase activity involved in apoptotic process,GO:0045087~innate immune response,GO:0051607~defense response…	GO:0005739~mitochondrion,GO:0005743~mitochondrial inner membrane,GO:0005886~plasma membrane,GO:0016021~integral component of membrane,GO:0031966~mitochondrial membrane,	GO:0005515~protein binding,		R-HSA-1280215~Cytokine Signaling in Immune system,R-HSA-168256~Immune System,R-HSA-909733~Interferon alpha/beta signaling,R-HSA-913531~Interferon Signaling,
ENSG00000101057	340.796	3.65297	0.883557	4.13439	3.55901e-05	0.0196979	MYB proto-oncogene like 2 [Source:HGNC Symbol;Acc:HGNC:7548]	MYBL2	GO:0000278~mitotic cell cycle,GO:0006355~regulation of transcription, DNA-templated,GO:0043525~positive regulation of neuron apoptotic process,GO:0045944~positive regulation of transcription from RNA polymerase II promoter,GO:0090307~mitotic spindle assembly,GO:1990830~cellular response to leukemia inhibitory factor,	GO:0005634~nucleus,GO:0005654~nucleoplasm,GO:0031523~Myb complex,	GO:0000978~RNA polymerase II core promoter proximal region sequence-specific DNA binding,GO:0000981~RNA polymerase II transcription factor activity, sequence-specific DNA binding,GO:0001228~transcriptional activator activity, RNA polymerase II transcription regulatory region sequence-specific binding,GO:0005515~protein binding,GO:1990837~sequence-specific double-stranded DNA binding,	hsa04218:Cellular senescence,	R-HSA-1362300~Transcription of E2F targets under negative control by p107 (RBL1) and p130 (RBL2) in complex with HDAC1,R-HSA-1538133~G0 and Early G1,R-HSA-156711~Polo-like kinase mediated events,R-HSA-1640170~Cell Cycle,R-HSA-212436~Generic Transcription Pathway,R-HSA-453274~Mitotic G2-G2/M phases,R-HSA-453279~Mitotic G1 phase and G1/S transition,R-HSA-69275~G2/M Transition,R-HSA-69278~Cell Cycle…
ENSG00000132465	341.723	3.59258	0.956437	3.75621	0.000172504	0.0479486	joining chain of multimeric IgA and IgM [Source:HGNC Symbol;Acc:HGNC:5713]	JCHAIN	GO:0001895~retina homeostasis,GO:0002250~adaptive immune response,GO:0003094~glomerular filtration,GO:0006955~immune response,GO:0006959~humoral immune response,GO:0019731~antibacterial humoral response,GO:0045087~innate immune response,GO:0060267~positive regulation of respiratory burst,GO:0065003~macromolecular complex assembly,	GO:0005576~extracellular region,GO:0005615~extracellular space,GO:0070062~extracellular exosome,GO:0071748~monomeric IgA immunoglobulin complex,GO:0071750~dimeric IgA immunoglobulin complex,GO:0071751~secretory IgA immunoglobulin complex,GO:0071752~secretory dimeric IgA immunoglobulin complex,GO:0071756~pentameric IgM immunoglobulin complex,GO:0072562~blood microparticle,	GO:0003697~single-stranded DNA binding,GO:0003823~antigen binding,GO:0019862~IgA binding,GO:0030674~protein binding, bridging,GO:0031210~phosphatidylcholine binding,GO:0034987~immunoglobulin receptor binding,GO:0042803~protein homodimerization activity,GO:0042834~peptidoglycan binding,		R-HSA-109582~Hemostasis,R-HSA-202733~Cell surface interactions at the vascular wall,R-HSA-2168880~Scavenging of heme from plasma,R-HSA-2173782~Binding and Uptake of Ligands by Scavenger Receptors,R-HSA-5653656~Vesicle-mediated transport,
ENSG00000168542	10519.9	3.57485	0.922429	3.87548	0.000106416	0.0355184	collagen type III alpha 1 chain [Source:HGNC Symbol;Acc:HGNC:2201]	COL3A1	GO:0001501~skeletal system development,GO:0001701~in utero embryonic development,GO:0001764~neuron migration,GO:0001894~tissue homeostasis,GO:0002062~chondrocyte differentiation,GO:0007160~cell-matrix adhesion,GO:0007179~transforming growth factor beta receptor signaling pathway,GO:0007229~integrin-mediated signaling pathway,GO:0007507~heart development,GO:0009314~response to radiation,GO:0009612…	GO:0005576~extracellular region,GO:0005581~collagen trimer,GO:0005586~collagen type III trimer,GO:0005615~extracellular space,GO:0005788~endoplasmic reticulum lumen,GO:0031012~extracellular matrix,	GO:0002020~protease binding,GO:0005178~integrin binding,GO:0005201~extracellular matrix structural constituent,GO:0005515~protein binding,GO:0030020~extracellular matrix structural constituent conferring tensile strength,GO:0046332~SMAD binding,GO:0046872~metal ion binding,GO:0048407~platelet-derived growth factor binding,	hsa04611:Platelet activation,hsa04926:Relaxin signaling pathway,hsa04933:AGE-RAGE signaling pathway in diabetic complications,hsa04974:Protein digestion and absorption,hsa05146:Amoebiasis,hsa05415:Diabetic cardiomyopathy,	R-HSA-1266738~Developmental Biology,R-HSA-1280218~Adaptive Immune System,R-HSA-1442490~Collagen degradation,R-HSA-1474228~Degradation of the extracellular matrix,R-HSA-1474244~Extracellular matrix organization,R-HSA-1474290~Collagen formation,R-HSA-162582~Signal Transduction,R-HSA-1650814~Collagen biosynthesis and modifying enzymes,R-HSA-168256~Immune System,R-HSA-186797~Signaling by PDGF,R-HSA-1…
ENSG00000258947	130.424	3.57056	0.917619	3.89112	9.97842e-05	0.0350814	tubulin beta 3 class III [Source:HGNC Symbol;Acc:HGNC:20772]	TUBB3	GO:0000226~microtubule cytoskeleton organization,GO:0000278~mitotic cell cycle,GO:0007017~microtubule-based process,GO:0007411~axon guidance,GO:0038007~netrin-activated signaling pathway,GO:1990791~dorsal root ganglion development,	GO:0005634~nucleus,GO:0005737~cytoplasm,GO:0005874~microtubule,GO:0015630~microtubule cytoskeleton,GO:0030027~lamellipodium,GO:0030175~filopodium,GO:0030424~axon,GO:0030425~dendrite,GO:0030426~growth cone,GO:0043025~neuronal cell body,GO:0045171~intercellular bridge,GO:0070062~extracellular exosome,GO:0071944~cell periphery,GO:0072686~mitotic spindle,	GO:0003924~GTPase activity,GO:0005200~structural constituent of cytoskeleton,GO:0005515~protein binding,GO:0005525~GTP binding,GO:0042277~peptide binding,GO:0046872~metal ion binding,GO:1990890~netrin receptor binding,	hsa04145:Phagosome,hsa04540:Gap junction,hsa05010:Alzheimer disease,hsa05012:Parkinson disease,hsa05014:Amyotrophic lateral sclerosis,hsa05016:Huntington disease,hsa05020:Prion disease,hsa05022:Pathways of neurodegeneration - multiple diseases,hsa05130:Pathogenic Escherichia coli infection,hsa05132:Salmonella infection,	R-HSA-109582~Hemostasis,R-HSA-112314~Neurotransmitter receptors and postsynaptic signal transmission,R-HSA-112315~Transmission across Chemical Synapses,R-HSA-112316~Neuronal System,R-HSA-1266738~Developmental Biology,R-HSA-1280218~Adaptive Immune System,R-HSA-1445148~Translocation of SLC2A4 (GLUT4) to the plasma membrane,R-HSA-157858~Gap junction trafficking and regulation,R-HSA-162582~Signal Tra…
ENSG00000184661	32.887	3.39789	0.636399	5.33924	9.33368e-08	0.000588053	cell division cycle associated 2 [Source:HGNC Symbol;Acc:HGNC:14623]	CDCA2	GO:0007049~cell cycle,GO:0007059~chromosome segregation,GO:0007088~regulation of mitotic nuclear division,GO:0035307~positive regulation of protein dephosphorylation,GO:0051301~cell division,GO:0051983~regulation of chromosome segregation,	GO:0005634~nucleus,GO:0005654~nucleoplasm,GO:0005694~chromosome,GO:0005829~cytosol,
ENSG00000287080	148.842	3.14477	0.814002	3.86334	0.000111847	0.0362971	H3 clustered histone 3 [Source:HGNC Symbol;Acc:HGNC:4768]	H3C3	GO:0006334~nucleosome assembly,GO:0006335~DNA replication-dependent nucleosome assembly,GO:0032200~telomere organization,GO:0040029~regulation of gene expression, epigenetic,GO:0060968~regulation of gene silencing,	GO:0000228~nuclear chromosome,GO:0000786~nucleosome,GO:0005576~extracellular region,GO:0005634~nucleus,GO:0005654~nucleoplasm,GO:0016020~membrane,GO:0032991~macromolecular complex,GO:0070062~extracellular exosome,	GO:0003677~DNA binding,GO:0005515~protein binding,GO:0030527~structural constituent of chromatin,GO:0045296~cadherin binding,GO:0046982~protein heterodimerization activity,	hsa04613:Neutrophil extracellular trap formation,hsa05034:Alcoholism,hsa05131:Shigellosis,hsa05202:Transcriptional misregulation in cancer,hsa05322:Systemic lupus erythematosus,	R-HSA-109582~Hemostasis,R-HSA-1266695~Interleukin-7 signaling,R-HSA-1266738~Developmental Biology,R-HSA-1280215~Cytokine Signaling in Immune system,R-HSA-1474165~Reproduction,R-HSA-1500620~Meiosis,R-HSA-157118~Signaling by NOTCH,R-HSA-162582~Signal Transduction,R-HSA-1640170~Cell Cycle,R-HSA-1643685~Disease,R-HSA-168256~Immune System,R-HSA-1912408~Pre-NOTCH Transcription and Translation,R-HSA-191…
ENSG00000066279	172.377	2.97659	0.694221	4.28767	1.80557e-05	0.0131258	assembly factor for spindle microtubules [Source:HGNC Symbol;Acc:HGNC:19048]	ASPM	GO:0001764~neuron migration,GO:0002052~positive regulation of neuroblast proliferation,GO:0007051~spindle organization,GO:0007283~spermatogenesis,GO:0008356~asymmetric cell division,GO:0008584~male gonad development,GO:0021873~forebrain neuroblast division,GO:0021987~cerebral cortex development,GO:0045665~negative regulation of neuron differentiation,GO:0045769~negative regulation of asymmetric c…	GO:0005634~nucleus,GO:0005737~cytoplasm,GO:0005813~centrosome,GO:0005819~spindle,GO:0016324~apical plasma membrane,GO:0030496~midbody,GO:0036449~microtubule minus-end,GO:0072687~meiotic spindle,GO:0097431~mitotic spindle pole,	GO:0005516~calmodulin binding,
ENSG00000173372	726.332	2.95404	0.765284	3.86006	0.000113361	0.0362971	complement C1q A chain [Source:HGNC Symbol;Acc:HGNC:1241]	C1QA	GO:0001774~microglial cell activation,GO:0006956~complement activation,GO:0006958~complement activation, classical pathway,GO:0007267~cell-cell signaling,GO:0007568~aging,GO:0010039~response to iron ion,GO:0016322~neuron remodeling,GO:0045087~innate immune response,GO:0048143~astrocyte activation,GO:0050808~synapse organization,GO:0098883~synapse disassembly,GO:1901216~positive regulation of neur…	GO:0005576~extracellular region,GO:0005581~collagen trimer,GO:0005602~complement component C1 complex,GO:0045202~synapse,GO:0098794~postsynapse,	GO:0001540~beta-amyloid binding,GO:0005515~protein binding,	hsa04610:Complement and coagulation cascades,hsa04936:Alcoholic liver disease,hsa05020:Prion disease,hsa05133:Pertussis,hsa05142:Chagas disease,hsa05150:Staphylococcus aureus infection,hsa05171:Coronavirus disease - COVID-19,hsa05322:Systemic lupus erythematosus,	R-HSA-166658~Complement cascade,R-HSA-166663~Initial triggering of complement,R-HSA-166786~Creation of C4 and C2 activators,R-HSA-168249~Innate Immune System,R-HSA-168256~Immune System,R-HSA-173623~Classical antibody-mediated complement activation,R-HSA-977606~Regulation of Complement cascade,
ENSG00000157456	27.2012	2.85994	0.620225	4.61113	4.00483e-06	0.00490442	cyclin B2 [Source:HGNC Symbol;Acc:HGNC:1580]	CCNB2	GO:0000079~regulation of cyclin-dependent protein serine/threonine kinase activity,GO:0001701~in utero embryonic development,GO:0007057~spindle assembly involved in female meiosis I,GO:0008315~meiotic G2/MI transition,GO:0040008~regulation of growth,GO:0043029~T cell homeostasis,GO:0044772~mitotic cell cycle phase transition,GO:0048538~thymus development,GO:0051301~cell division,	GO:0000307~cyclin-dependent protein kinase holoenzyme complex,GO:0005634~nucleus,GO:0005737~cytoplasm,GO:0005813~centrosome,GO:0005829~cytosol,GO:0015630~microtubule cytoskeleton,GO:0016020~membrane,	GO:0005515~protein binding,GO:0016538~cyclin-dependent protein serine/threonine kinase regulator activity,GO:0045296~cadherin binding,	hsa04068:FoxO signaling pathway,hsa04110:Cell cycle,hsa04114:Oocyte meiosis,hsa04115:p53 signaling pathway,hsa04218:Cellular senescence,hsa04914:Progesterone-mediated oocyte maturation,hsa05166:Human T-cell leukemia virus 1 infection,hsa05170:Human immunodeficiency virus 1 infection,	R-HSA-156711~Polo-like kinase mediated events,R-HSA-162658~Golgi Cisternae Pericentriolar Stack Reorganization,R-HSA-1640170~Cell Cycle,R-HSA-2500257~Resolution of Sister Chromatid Cohesion,R-HSA-2514853~Condensation of Prometaphase Chromosomes,R-HSA-2555396~Mitotic Metaphase and Anaphase,R-HSA-2565942~Regulation of PLK1 Activity at G2/M Transition,R-HSA-2980766~Nuclear Envelope Breakdown,R-HSA-2…
ENSG00000123572	67.0177	2.78768	0.713256	3.90839	9.29132e-05	0.0345101	Nik related kinase [Source:HGNC Symbol;Acc:HGNC:25391]	NRK	GO:0000165~MAPK cascade,GO:0006468~protein phosphorylation,GO:0031532~actin cytoskeleton reorganization,GO:0032147~activation of protein kinase activity,GO:0035556~intracellular signal transduction,GO:0043408~regulation of MAPK cascade,GO:0048812~neuron projection morphogenesis,	GO:0005737~cytoplasm,GO:0016021~integral component of membrane,	GO:0004672~protein kinase activity,GO:0004674~protein serine/threonine kinase activity,GO:0005524~ATP binding,GO:0016301~kinase activity,
ENSG00000090889	56.7809	2.78195	0.721445	3.85607	0.000115223	0.0362971	kinesin family member 4A [Source:HGNC Symbol;Acc:HGNC:13339]	KIF4A	GO:0000281~mitotic cytokinesis,GO:0006996~organelle organization,GO:0007018~microtubule-based movement,GO:0007052~mitotic spindle organization,GO:0008089~anterograde axonal transport,GO:0051231~spindle elongation,GO:0051256~mitotic spindle midzone assembly,	GO:0005654~nucleoplasm,GO:0005694~chromosome,GO:0005737~cytoplasm,GO:0005829~cytosol,GO:0005856~cytoskeleton,GO:0005874~microtubule,GO:0005875~microtubule associated complex,GO:0005876~spindle microtubule,GO:0016020~membrane,GO:0016363~nuclear matrix,GO:0030496~midbody,GO:1904115~axon cytoplasm,	GO:0003677~DNA binding,GO:0003777~microtubule motor activity,GO:0005515~protein binding,GO:0005524~ATP binding,GO:0008017~microtubule binding,GO:0046872~metal ion binding,GO:0051536~iron-sulfur cluster binding,GO:1990939~ATP-dependent microtubule motor activity,		R-HSA-109582~Hemostasis,R-HSA-1266738~Developmental Biology,R-HSA-1280218~Adaptive Immune System,R-HSA-168256~Immune System,R-HSA-199991~Membrane Trafficking,R-HSA-2132295~MHC class II antigen presentation,R-HSA-373760~L1CAM interactions,R-HSA-422475~Axon guidance,R-HSA-437239~Recycling pathway of L1,R-HSA-5653656~Vesicle-mediated transport,R-HSA-6811434~COPI-dependent Golgi-to-ER retrograde traf…
ENSG00000237649	102.794	2.73037	0.704815	3.87389	0.000107113	0.0355184	kinesin family member C1 [Source:HGNC Symbol;Acc:HGNC:6389]	KIFC1	GO:0000070~mitotic sister chromatid segregation,GO:0007018~microtubule-based movement,GO:0007080~mitotic metaphase plate congression,GO:0007283~spermatogenesis,GO:0051301~cell division,GO:0090307~mitotic spindle assembly,	GO:0005634~nucleus,GO:0005737~cytoplasm,GO:0005769~early endosome,GO:0005815~microtubule organizing center,GO:0005871~kinesin complex,GO:0005874~microtubule,GO:0016020~membrane,GO:0072686~mitotic spindle,	GO:0003777~microtubule motor activity,GO:0005524~ATP binding,GO:0008017~microtubule binding,GO:0016887~ATPase activity,GO:1990939~ATP-dependent microtubule motor activity,		R-HSA-109582~Hemostasis,R-HSA-199991~Membrane Trafficking,R-HSA-5653656~Vesicle-mediated transport,R-HSA-6811434~COPI-dependent Golgi-to-ER retrograde traffic,R-HSA-6811442~Intra-Golgi and retrograde Golgi-to-ER traffic,R-HSA-8856688~Golgi-to-ER retrograde transport,R-HSA-983189~Kinesins,R-HSA-983231~Factors involved in megakaryocyte development and platelet production,
ENSG00000117399	42.9107	2.55064	0.671833	3.79653	0.000146734	0.0435607	cell division cycle 20 [Source:HGNC Symbol;Acc:HGNC:1723]	CDC20	GO:0007064~mitotic sister chromatid cohesion,GO:0007094~mitotic spindle assembly checkpoint,GO:0007346~regulation of mitotic cell cycle,GO:0007399~nervous system development,GO:0008284~positive regulation of cell proliferation,GO:0016567~protein ubiquitination,GO:0030154~cell differentiation,GO:0031145~anaphase-promoting complex-dependent catabolic process,GO:0031915~positive regulation of synapt…	GO:0000922~spindle pole,GO:0005654~nucleoplasm,GO:0005680~anaphase-promoting complex,GO:0005813~centrosome,GO:0005819~spindle,GO:0005829~cytosol,GO:0032991~macromolecular complex,GO:0033597~mitotic checkpoint complex,GO:0048471~perinuclear region of cytoplasm,	GO:0005515~protein binding,GO:0008022~protein C-terminus binding,GO:0010997~anaphase-promoting complex binding,GO:0019899~enzyme binding,GO:0042826~histone deacetylase binding,GO:1990757~ubiquitin ligase activator activity,	hsa04110:Cell cycle,hsa04114:Oocyte meiosis,hsa04120:Ubiquitin mediated proteolysis,hsa05166:Human T-cell leukemia virus 1 infection,hsa05203:Viral carcinogenesis,	R-HSA-1280218~Adaptive Immune System,R-HSA-141405~Inhibition of the proteolytic activity of APC/C required for the onset of anaphase by mitotic spindle checkpoint components,R-HSA-141424~Amplification of signal from the kinetochores,R-HSA-141430~Inactivation of APC/C via direct inhibition of the APC/C complex,R-HSA-141444~Amplification of signal from unattached kinetochores via a MAD2 inhibitory …
ENSG00000171502	89.5083	2.3605	0.587204	4.01989	5.82243e-05	0.0275124	collagen type XXIV alpha 1 chain [Source:HGNC Symbol;Acc:HGNC:20821]	COL24A1	GO:0030198~extracellular matrix organization,	GO:0005576~extracellular region,GO:0005581~collagen trimer,GO:0005615~extracellular space,GO:0005788~endoplasmic reticulum lumen,GO:0031012~extracellular matrix,	GO:0005201~extracellular matrix structural constituent,GO:0005515~protein binding,GO:0030020~extracellular matrix structural constituent conferring tensile strength,	hsa04974:Protein digestion and absorption,	R-HSA-1474244~Extracellular matrix organization,R-HSA-1474290~Collagen formation,R-HSA-162582~Signal Transduction,R-HSA-1650814~Collagen biosynthesis and modifying enzymes,R-HSA-2022090~Assembly of collagen fibrils and other multimeric structures,R-HSA-6806834~Signaling by MET,R-HSA-8874081~MET activates PTK2 signaling,R-HSA-8875878~MET promotes cell motility,R-HSA-8948216~Collagen chain trimeriz…
ENSG00000150672	288.324	1.85199	0.494957	3.74171	0.000182769	0.0493503	discs large MAGUK scaffold protein 2 [Source:HGNC Symbol;Acc:HGNC:2901]	DLG2	GO:0007268~chemical synaptic transmission,GO:0009790~embryo development,GO:0035865~cellular response to potassium ion,GO:0043113~receptor clustering,GO:0045197~establishment or maintenance of epithelial cell apical/basal polarity,GO:0046037~GMP metabolic process,GO:0046710~GDP metabolic process,GO:0097120~receptor localization to synapse,GO:0098609~cell-cell adhesion,GO:0099641~anterograde axonal…	GO:0005829~cytosol,GO:0005886~plasma membrane,GO:0005912~adherens junction,GO:0014069~postsynaptic density,GO:0016020~membrane,GO:0016323~basolateral plasma membrane,GO:0030054~cell junction,GO:0031594~neuromuscular junction,GO:0043005~neuron projection,GO:0043204~perikaryon,GO:0044224~juxtaparanode region of axon,GO:0098839~postsynaptic density membrane,GO:1904115~axon cytoplasm,	GO:0004385~guanylate kinase activity,GO:0005515~protein binding,GO:0019900~kinase binding,	hsa04390:Hippo signaling pathway,hsa04530:Tight junction,hsa05165:Human papillomavirus infection,	R-HSA-112314~Neurotransmitter receptors and postsynaptic signal transmission,R-HSA-112315~Transmission across Chemical Synapses,R-HSA-112316~Neuronal System,R-HSA-162582~Signal Transduction,R-HSA-438064~Post NMDA receptor activation events,R-HSA-438066~Unblocking of NMDA receptors, glutamate binding and activation,R-HSA-442742~CREB1 phosphorylation through NMDA receptor-mediated activation of RAS…
ENSG00000241644	329.762	-2.35298	0.555036	-4.23932	2.242e-05	0.0153077	indolethylamine N-methyltransferase [Source:HGNC Symbol;Acc:HGNC:6069]	INMT	GO:0009308~amine metabolic process,GO:0009636~response to toxic substance,GO:0032259~methylation,	GO:0005829~cytosol,	GO:0004790~thioether S-methyltransferase activity,GO:0005515~protein binding,GO:0008168~methyltransferase activity,GO:0008170~N-methyltransferase activity,GO:0030748~amine N-methyltransferase activity,	hsa00380:Tryptophan metabolism,hsa00450:Selenocompound metabolism,hsa01100:Metabolic pathways,	R-HSA-1430728~Metabolism,R-HSA-2408522~Selenoamino acid metabolism,R-HSA-2408552~Methylation of MeSeH for excretion,R-HSA-71291~Metabolism of amino acids and derivatives,
ENSG00000160867	118.609	-2.46691	0.628064	-3.9278	8.57272e-05	0.0345101	fibroblast growth factor receptor 4 [Source:HGNC Symbol;Acc:HGNC:3691]	FGFR4	GO:0007169~transmembrane receptor protein tyrosine kinase signaling pathway,GO:0007275~multicellular organism development,GO:0008284~positive regulation of cell proliferation,GO:0008543~fibroblast growth factor receptor signaling pathway,GO:0010628~positive regulation of gene expression,GO:0010715~regulation of extracellular matrix disassembly,GO:0016477~cell migration,GO:0018108~peptidyl-tyrosin…	GO:0005576~extracellular region,GO:0005768~endosome,GO:0005783~endoplasmic reticulum,GO:0005794~Golgi apparatus,GO:0005886~plasma membrane,GO:0005887~integral component of plasma membrane,GO:0005911~cell-cell junction,GO:0016021~integral component of membrane,GO:0030133~transport vesicle,GO:0043235~receptor complex,	GO:0004713~protein tyrosine kinase activity,GO:0004714~transmembrane receptor protein tyrosine kinase activity,GO:0005007~fibroblast growth factor-activated receptor activity,GO:0005515~protein binding,GO:0005524~ATP binding,GO:0008201~heparin binding,GO:0017134~fibroblast growth factor binding,	hsa04010:MAPK signaling pathway,hsa04014:Ras signaling pathway,hsa04015:Rap1 signaling pathway,hsa04020:Calcium signaling pathway,hsa04144:Endocytosis,hsa04151:PI3K-Akt signaling pathway,hsa04550:Signaling pathways regulating pluripotency of stem cells,hsa04810:Regulation of actin cytoskeleton,hsa05200:Pathways in cancer,	R-HSA-109704~PI3K Cascade,R-HSA-112399~IRS-mediated signalling,R-HSA-1226099~Signaling by FGFR in disease,R-HSA-1257604~PIP3 activates AKT signaling,R-HSA-1307965~betaKlotho-mediated ligand binding,R-HSA-162582~Signal Transduction,R-HSA-1643685~Disease,R-HSA-1839128~FGFR4 mutant receptor activation,R-HSA-190236~Signaling by FGFR,R-HSA-190322~FGFR4 ligand binding and activation,R-HSA-199418~Negati…
ENSG00000071282	827.85	-2.69966	0.610238	-4.42396	9.69101e-06	0.00915849	LIM and cysteine rich domains 1 [Source:HGNC Symbol;Acc:HGNC:6633]	LMCD1	GO:0000122~negative regulation of transcription from RNA polymerase II promoter,GO:0010611~regulation of cardiac muscle hypertrophy,GO:0070886~positive regulation of calcineurin-NFAT signaling cascade,	GO:0005634~nucleus,GO:0005654~nucleoplasm,GO:0005737~cytoplasm,	GO:0003714~transcription corepressor activity,GO:0005515~protein binding,GO:0008270~zinc ion binding,		R-HSA-392499~Metabolism of proteins,R-HSA-5683826~Surfactant metabolism,
ENSG00000140807	112.343	-2.7803	0.526137	-5.28437	1.2614e-07	0.000596041	NKD inhibitor of WNT signaling pathway 1 [Source:HGNC Symbol;Acc:HGNC:17045]	NKD1	GO:0001754~eye photoreceptor cell differentiation,GO:0007525~somatic muscle development,GO:0016055~Wnt signaling pathway,GO:0030178~negative regulation of Wnt signaling pathway,GO:0045732~positive regulation of protein catabolic process,GO:0090090~negative regulation of canonical Wnt signaling pathway,GO:0090249~regulation of cell motility involved in somitogenic axis elongation,GO:1901231~positi…	GO:0000159~protein phosphatase type 2A complex,GO:0005737~cytoplasm,GO:0005886~plasma membrane,	GO:0005509~calcium ion binding,GO:0005515~protein binding,GO:0030165~PDZ domain binding,	hsa04310:Wnt signaling pathway,hsa04390:Hippo signaling pathway,
ENSG00000171885	250.568	-3.04409	0.795409	-3.82708	0.000129673	0.0401794	aquaporin 4 [Source:HGNC Symbol;Acc:HGNC:637]	AQP4	GO:0003091~renal water homeostasis,GO:0006833~water transport,GO:0007565~female pregnancy,GO:0009314~response to radiation,GO:0009992~cellular water homeostasis,GO:0010574~regulation of vascular endothelial growth factor production,GO:0015670~carbon dioxide transport,GO:0030104~water homeostasis,GO:0032691~negative regulation of interleukin-1 beta production,GO:0032715~negative regulation of inte…	GO:0005576~extracellular region,GO:0005737~cytoplasm,GO:0005886~plasma membrane,GO:0005887~integral component of plasma membrane,GO:0009897~external side of plasma membrane,GO:0010008~endosome membrane,GO:0016020~membrane,GO:0016021~integral component of membrane,GO:0016323~basolateral plasma membrane,GO:0030315~T-tubule,GO:0031253~cell projection membrane,GO:0032991~macromolecular complex,GO:004…	GO:0005372~water transmembrane transporter activity,GO:0005515~protein binding,GO:0015250~water channel activity,GO:0015267~channel activity,GO:0042802~identical protein binding,	hsa04962:Vasopressin-regulated water reabsorption,hsa04976:Bile secretion,	R-HSA-382551~Transport of small molecules,R-HSA-432040~Vasopressin regulates renal water homeostasis via Aquaporins,R-HSA-432047~Passive transport by Aquaporins,R-HSA-445717~Aquaporin-mediated transport,
ENSG00000145287	80.5102	-3.07021	0.711328	-4.31617	1.58761e-05	0.012003	placenta associated 8 [Source:HGNC Symbol;Acc:HGNC:19254]	PLAC8	GO:0006366~transcription from RNA polymerase II promoter,GO:0008284~positive regulation of cell proliferation,GO:0009409~response to cold,GO:0040015~negative regulation of multicellular organism growth,GO:0042742~defense response to bacterium,GO:0043066~negative regulation of apoptotic process,GO:0045944~positive regulation of transcription from RNA polymerase II promoter,GO:0050873~brown fat cel…	GO:0005576~extracellular region,GO:0035578~azurophil granule lumen,	GO:0003682~chromatin binding,		R-HSA-168249~Innate Immune System,R-HSA-168256~Immune System,R-HSA-6798695~Neutrophil degranulation,
ENSG00000204305	1053.82	-3.3181	0.848378	-3.91111	9.18733e-05	0.0345101	advanced glycosylation end-product specific receptor [Source:HGNC Symbol;Acc:HGNC:320]	AGER	GO:0001666~response to hypoxia,GO:0001774~microglial cell activation,GO:0001914~regulation of T cell mediated cytotoxicity,GO:0001934~positive regulation of protein phosphorylation,GO:0006897~endocytosis,GO:0006954~inflammatory response,GO:0007166~cell surface receptor signaling pathway,GO:0007611~learning or memory,GO:0009611~response to wounding,GO:0010255~glucose mediated signaling pathway,GO:…	GO:0001650~fibrillar center,GO:0005576~extracellular region,GO:0005886~plasma membrane,GO:0005887~integral component of plasma membrane,GO:0009986~cell surface,GO:0016020~membrane,GO:0016021~integral component of membrane,GO:0016324~apical plasma membrane,GO:0030054~cell junction,GO:0098794~postsynapse,	GO:0001540~beta-amyloid binding,GO:0004888~transmembrane signaling receptor activity,GO:0005044~scavenger receptor activity,GO:0005515~protein binding,GO:0038023~signaling receptor activity,GO:0042802~identical protein binding,GO:0044548~S100 protein binding,GO:0044877~macromolecular complex binding,GO:0050785~advanced glycation end-product receptor activity,GO:0060090~binding, bridging,	hsa04613:Neutrophil extracellular trap formation,hsa04933:AGE-RAGE signaling pathway in diabetic complications,hsa05010:Alzheimer disease,hsa05022:Pathways of neurodegeneration - multiple diseases,hsa05415:Diabetic cardiomyopathy,hsa05417:Lipid and atherosclerosis,	R-HSA-1280215~Cytokine Signaling in Immune system,R-HSA-166016~Toll Like Receptor 4 (TLR4) Cascade,R-HSA-166058~MyD88:MAL(TIRAP) cascade initiated on plasma membrane,R-HSA-166166~MyD88-independent TLR4 cascade ,R-HSA-168138~Toll Like Receptor 9 (TLR9) Cascade,R-HSA-168142~Toll Like Receptor 10 (TLR10) Cascade,R-HSA-168164~Toll Like Receptor 3 (TLR3) Cascade,R-HSA-168176~Toll Like Receptor 5 (TLR5…
ENSG00000125872	213.515	-3.43993	0.881824	-3.90092	9.5827e-05	0.0348313	leucine rich repeat neuronal 4 [Source:HGNC Symbol;Acc:HGNC:16208]	LRRN4	GO:0007616~long-term memory,GO:0008542~visual learning,	GO:0005886~plasma membrane,GO:0005887~integral component of plasma membrane,GO:0070062~extracellular exosome,	GO:0005515~protein binding,
ENSG00000264230	414.352	-3.59278	0.757737	-4.74145	2.12189e-06	0.00334216	annexin A8 like 1 [Source:HGNC Symbol;Acc:HGNC:23334]	ANXA8L1	GO:0007032~endosome organization,GO:0016197~endosomal transport,GO:1900004~negative regulation of serine-type endopeptidase activity,GO:1900138~negative regulation of phospholipase A2 activity,	GO:0005737~cytoplasm,	GO:0005509~calcium ion binding,GO:0005544~calcium-dependent phospholipid binding,
ENSG00000243566	126.901	-3.62355	0.955731	-3.79139	0.000149804	0.0435607	uroplakin 3B [Source:HGNC Symbol;Acc:HGNC:21444]	UPK3B	GO:0010629~negative regulation of gene expression,	GO:0005886~plasma membrane,GO:0016020~membrane,GO:0016021~integral component of membrane,
ENSG00000183607	18.1868	-4.72201	1.12849	-4.18437	2.85963e-05	0.0186379	gastrokine 2 [Source:HGNC Symbol;Acc:HGNC:24588]	GKN2	GO:0009617~response to bacterium,GO:0042127~regulation of cell proliferation,	GO:0005615~extracellular space,GO:0045178~basal part of cell,	GO:0005515~protein binding,
ENSG00000134917	151.488	-4.73536	0.804466	-5.88634	3.94838e-09	3.73142e-05	ADAM metallopeptidase with thrombospondin type 1 motif 8 [Source:HGNC Symbol;Acc:HGNC:224]	ADAMTS8	GO:0006508~proteolysis,GO:0008285~negative regulation of cell proliferation,GO:0030198~extracellular matrix organization,GO:0035435~phosphate ion transmembrane transport,	GO:0005576~extracellular region,GO:0031012~extracellular matrix,	GO:0004222~metalloendopeptidase activity,GO:0005178~integrin binding,GO:0008201~heparin binding,GO:0008237~metallopeptidase activity,GO:0008270~zinc ion binding,GO:0009673~low-affinity phosphate transmembrane transporter activity,		R-HSA-1474228~Degradation of the extracellular matrix,R-HSA-1474244~Extracellular matrix organization,R-HSA-1643685~Disease,R-HSA-3781865~Diseases of glycosylation,R-HSA-3906995~Diseases associated with O-glycosylation of proteins,R-HSA-392499~Metabolism of proteins,R-HSA-5083635~Defective B3GALTL causes PpS,R-HSA-5173105~O-linked glycosylation,R-HSA-5173214~O-glycosylation of TSR domain-containi…
ENSG00000161905	147.268	-5.03593	1.29506	-3.88855	0.000100844	0.0350814	arachidonate 15-lipoxygenase [Source:HGNC Symbol;Acc:HGNC:433]	ALOX15	GO:0001503~ossification,GO:0002820~negative regulation of adaptive immune response,GO:0006629~lipid metabolic process,GO:0006646~phosphatidylethanolamine biosynthetic process,GO:0006954~inflammatory response,GO:0010811~positive regulation of cell-substrate adhesion,GO:0019369~arachidonic acid metabolic process,GO:0019372~lipoxygenase pathway,GO:0019395~fatty acid oxidation,GO:0030282~bone mineral…	GO:0005811~lipid particle,GO:0005829~cytosol,GO:0005886~plasma membrane,GO:0016020~membrane,GO:0031234~extrinsic component of cytoplasmic side of plasma membrane,	GO:0004052~arachidonate 12-lipoxygenase activity,GO:0005506~iron ion binding,GO:0005515~protein binding,GO:0005546~phosphatidylinositol-4,5-bisphosphate binding,GO:0016165~linoleate 13S-lipoxygenase activity,GO:0016702~oxidoreductase activity, acting on single donors with incorporation of molecular oxygen, incorporation of two atoms of oxygen,GO:0047977~hepoxilin-epoxide hydrolase activity,GO:005…	hsa00590:Arachidonic acid metabolism,hsa00591:Linoleic acid metabolism,hsa01100:Metabolic pathways,hsa04216:Ferroptosis,hsa04217:Necroptosis,hsa04726:Serotonergic synapse,	R-HSA-1280215~Cytokine Signaling in Immune system,R-HSA-1430728~Metabolism,R-HSA-168256~Immune System,R-HSA-2142691~Synthesis of Leukotrienes (LT) and Eoxins (EX),R-HSA-2142712~Synthesis of 12-eicosatetraenoic acid derivatives,R-HSA-2142753~Arachidonic acid metabolism,R-HSA-2142770~Synthesis of 15-eicosatetraenoic acid derivatives,R-HSA-449147~Signaling by Interleukins,R-HSA-556833~Metabolism of …
ENSG00000261143	23.3054	-5.07208	1.08013	-4.6958	2.65565e-06	0.00358532	ADAMTS7 pseudogene 3 [Source:HGNC Symbol;Acc:HGNC:49409]	ADAMTS7P3	-
ENSG00000158764	28.3928	-5.44706	1.34286	-4.05631	4.98533e-05	0.0247968	intelectin 2 [Source:HGNC Symbol;Acc:HGNC:20599]	ITLN2		GO:0005615~extracellular space,	GO:0046872~metal ion binding,GO:0070492~oligosaccharide binding,
ENSG00000130433	7.01864	-6.64337	1.60355	-4.14291	3.42932e-05	0.0196979	calcium voltage-gated channel auxiliary subunit gamma 6 [Source:HGNC Symbol;Acc:HGNC:13625]	CACNG6	GO:0006816~calcium ion transport,GO:0034765~regulation of ion transmembrane transport,GO:0070588~calcium ion transmembrane transport,GO:1902514~regulation of calcium ion transmembrane transport via high voltage-gated calcium channel,	GO:0005886~plasma membrane,GO:0005891~voltage-gated calcium channel complex,GO:0016021~integral component of membrane,GO:1990454~L-type voltage-gated calcium channel complex,	GO:0005244~voltage-gated ion channel activity,GO:0005245~voltage-gated calcium channel activity,GO:0005246~calcium channel regulator activity,GO:0005262~calcium channel activity,	hsa04010:MAPK signaling pathway,hsa04260:Cardiac muscle contraction,hsa04261:Adrenergic signaling in cardiomyocytes,hsa04921:Oxytocin signaling pathway,hsa05410:Hypertrophic cardiomyopathy,hsa05412:Arrhythmogenic right ventricular cardiomyopathy,hsa05414:Dilated cardiomyopathy,	R-HSA-397014~Muscle contraction,R-HSA-5576891~Cardiac conduction,R-HSA-5576892~Phase 0 - rapid depolarisation,R-HSA-5576893~Phase 2 - plateau phase,

## Sheet: Enrichment_GO_BP_UP
ID	Description	pvalue	p.adjust	qvalue	geneID	Count
GO:0006958	complement activation, classical pathway	0.0776322	55.6623	44.6998	IGHV1-24/IGHV1-58/IGHV2-70/IGHV4-34/IGHV1-69D/IGHV5-51/IGLL5/IGLC2/IGHG1/IGHV3-33/C1QA	11
GO:0002455	humoral immune response mediated by circulating immunoglobulin	0.904407	281.973	226.439	IGHV1-24/IGHV1-58/IGHV2-70/IGHV4-34/IGHV1-69D/IGHV5-51/IGLL5/IGLC2/IGHG1/IGHV3-33/C1QA	11
GO:0006910	phagocytosis, recognition	1.19537	281.973	226.439	IGHV1-24/IGHV1-58/IGHV2-70/IGHV4-34/IGHV1-69D/IGHV5-51/IGLL5/IGLC2/IGHG1/IGHV3-33	10
GO:0006956	complement activation	1.57307	281.973	226.439	IGHV1-24/IGHV1-58/IGHV2-70/IGHV4-34/IGHV1-69D/IGHV5-51/IGLL5/IGLC2/IGHG1/IGHV3-33/C1QA	11
GO:0006911	phagocytosis, engulfment	13.6768	1961.25	1574.99	IGHV1-24/IGHV1-58/IGHV2-70/IGHV4-34/IGHV1-69D/IGHV5-51/IGLL5/IGLC2/IGHG1/IGHV3-33	10
GO:0050853	B cell receptor signaling pathway	17.4797	2088.83	1677.44	IGHV1-24/IGHV1-58/IGHV2-70/IGHV4-34/IGHV1-69D/IGHV5-51/IGLL5/IGLC2/IGHG1/IGHV3-33	10
GO:0099024	plasma membrane invagination	28.0418	287.228	2306.59	IGHV1-24/IGHV1-58/IGHV2-70/IGHV4-34/IGHV1-69D/IGHV5-51/IGLL5/IGLC2/IGHG1/IGHV3-33	10
GO:0010324	membrane invagination	54.6889	4404.82	3537.31	IGHV1-24/IGHV1-58/IGHV2-70/IGHV4-34/IGHV1-69D/IGHV5-51/IGLL5/IGLC2/IGHG1/IGHV3-33	10
GO:0050864	regulation of B cell activation	5.52907	4404.82	3537.31	IGHV1-24/IGHV1-58/IGHV2-70/IGHV4-34/IGHV1-69D/IGHV5-51/IGLL5/IGLC2/MZB1/IGHG1/IGHV3-33	11
GO:0050871	positive regulation of B cell activation	89.1874	6394.74	5135.32	IGHV1-24/IGHV1-58/IGHV2-70/IGHV4-34/IGHV1-69D/IGHV5-51/IGLL5/IGLC2/IGHG1/IGHV3-33	10
GO:0006959	humoral immune response	4228.99	275653	221365	IGHV1-24/IGHV1-58/IGHV2-70/IGHV4-34/IGHV1-69D/IGHV5-51/IGLL5/IGLC2/IGHG1/IGHV3-33/JCHAIN/C1QA	12
GO:0016064	immunoglobulin mediated immune response	10214.4	610308	49011	IGHV1-24/IGHV1-58/IGHV2-70/IGHV4-34/IGHV1-69D/IGHV5-51/IGLL5/IGLC2/IGHG1/IGHV3-33/C1QA	11
GO:0008037	cell recognition	13359.2	723089	580679	IGHV1-24/IGHV1-58/IGHV2-70/IGHV4-34/IGHV1-69D/IGHV5-51/IGLL5/IGLC2/IGHG1/IGHV3-33	10
GO:0019724	B cell mediated immunity	14118.9	723089	580679	IGHV1-24/IGHV1-58/IGHV2-70/IGHV4-34/IGHV1-69D/IGHV5-51/IGLL5/IGLC2/IGHG1/IGHV3-33/C1QA	11
GO:0042113	B cell activation	26180.6	125143	1.00497e+06	IGHV1-24/IGHV1-58/IGHV2-70/IGHV4-34/IGHV1-69D/IGHV5-51/IGLL5/IGLC2/MZB1/IGHG1/IGHV3-33	11
GO:0050851	antigen receptor-mediated signaling pathway	87017.7	389948	3.13149e+06	IGHV1-24/IGHV1-58/IGHV2-70/IGHV4-34/IGHV1-69D/IGHV5-51/IGLL5/IGLC2/IGHG1/IGHV3-33	10
GO:0006909	phagocytosis	293961	1.23982e+07	9.95645e+06	IGHV1-24/IGHV1-58/IGHV2-70/IGHV4-34/IGHV1-69D/IGHV5-51/IGLL5/IGLC2/IGHG1/IGHV3-33	10
GO:0042742	defense response to bacterium	365293	1.45508e+07	1.16851e+07	IGHV1-24/IGHV1-58/IGHV2-70/IGHV4-34/IGHV1-69D/IGHV5-51/IGLL5/IGLC2/IGHG1/IGHV3-33/JCHAIN	11
GO:0002253	activation of immune response	970210	3.66127e+07	2.94019e+07	IGHV1-24/IGHV1-58/IGHV2-70/IGHV4-34/IGHV1-69D/IGHV5-51/IGLL5/IGLC2/IGHG1/IGHV3-33/C1QA	11
GO:0002429	immune response-activating cell surface receptor signaling pathway	1.18434e+06	4.04369e+06	3.2473e+07	IGHV1-24/IGHV1-58/IGHV2-70/IGHV4-34/IGHV1-69D/IGHV5-51/IGLL5/IGLC2/IGHG1/IGHV3-33	10
GO:0002757	immune response-activating signal transduction	1.18434e+06	4.04369e+06	3.2473e+07	IGHV1-24/IGHV1-58/IGHV2-70/IGHV4-34/IGHV1-69D/IGHV5-51/IGLL5/IGLC2/IGHG1/IGHV3-33	10
GO:0051225	spindle assembly	5.22822e+06	1.70393e+08	1.36834e+08	BIRC5/MYBL2/ASPM/CCNB2/KIF4A/KIFC1/CDC20	7
GO:0002768	immune response-regulating cell surface receptor signaling pathway	685867	2.13812e+08	1.71702e+08	IGHV1-24/IGHV1-58/IGHV2-70/IGHV4-34/IGHV1-69D/IGHV5-51/IGLL5/IGLC2/IGHG1/IGHV3-33	10
GO:0007051	spindle organization	6.69832e+07	2.00112e+09	1.60701e+08	BIRC5/MYBL2/ASPM/CCNB2/KIF4A/KIFC1/CDC20	7
GO:0090307	mitotic spindle assembly	1.60124e+08	4.59235e+09	3.6879e+09	BIRC5/MYBL2/KIF4A/KIFC1/CDC20	5
GO:0007052	mitotic spindle organization	2.19811e+09	0,000606170876756659	0,000486787740711873	BIRC5/MYBL2/KIF4A/KIFC1/CDC20	5
GO:0140694	non-membrane-bounded organelle assembly	4.7653e+09	0,00126545127726432	0,00101622527881316	BIRC5/MYBL2/ASPM/CCNB2/KIF4A/KIFC1/CDC20	7
GO:1902850	microtubule cytoskeleton organization involved in mitosis	5.48154e+09	0,00140366574741539	0,00112721891482965	BIRC5/MYBL2/KIF4A/KIFC1/CDC20	5
GO:0140014	mitotic nuclear division	0,000135597850910515	0,00335253996906343	0,00269226948994743	BIRC5/MYBL2/CDCA2/KIF4A/KIFC1/CDC20	6
GO:0051256	mitotic spindle midzone assembly	0,000264474823992492	0,00632094829342055	0,0050760606569787	BIRC5/KIF4A	2
GO:0000022	mitotic spindle elongation	0,000316918426921747	0,00733001651944816	0,00588639658832583	BIRC5/KIF4A	2
GO:0051231	spindle elongation	0,000435721542365707	0,00946704078412763	0,00760254174398857	BIRC5/KIF4A	2
GO:0051255	spindle midzone assembly	0,000435721542365707	0,00946704078412763	0,00760254174398857	BIRC5/KIF4A	2
GO:0000212	meiotic spindle organization	0,000502040917180116	0,0105871569887689	0,00850205516091404	ASPM/CCNB2	2
GO:0002377	immunoglobulin production	0,000617385812079143	0,012647589350307	0,01015669290849	IGLV3-25/IGLV3-19/IGLV1-51/MZB1/IGKV4-1	5
GO:0000070	mitotic sister chromatid segregation	0,00128886075904654	0,025669810117677	0,0206142349473233	BIRC5/KIF4A/KIFC1/CDC20	4
GO:0140013	meiotic nuclear division	0,00145156782189069	0,0281290304944764	0,022589120869821	CKS2/ASPM/CCNB2/CDC20	4
GO:1903046	meiotic cell cycle process	0,00196472760346153	0,03707130767584	0,0297702492823673	CKS2/ASPM/CCNB2/CDC20	4
GO:0000819	sister chromatid segregation	0,00218189931516391	0,0401133797172441	0,0322131963669273	BIRC5/KIF4A/KIFC1/CDC20	4
GO:0007059	chromosome segregation	0,00224922629329844	0,0403173813073746	0,032377020590375	BIRC5/CDCA2/KIF4A/KIFC1/CDC20	5
GO:0006335	DNA replication-dependent chromatin assembly	0,0026109043552083	0,0456589859191305	0,0366666157201268	H4C13/H3C3	2
GO:0007088	regulation of mitotic nuclear division	0,00285800215620448	0,0487901796666335	0,0391811323168884	BIRC5/CDCA2/CDC20	3

## Sheet: Enrichment_GO_BP_DOWN
ID	Description	pvalue	p.adjust	qvalue	geneID	Count
No GO term enriched

## Sheet: Enrichment_GO_MF_UP
ID	Description	pvalue	p.adjust	qvalue	geneID	Count
GO:0034987	immunoglobulin receptor binding	0.00121415	0.151768	0.132917	IGHV1-24/IGHV1-58/IGHV2-70/IGHV4-34/IGHV1-69D/IGHV5-51/IGLL5/IGLC2/IGHG1/IGHV3-33/JCHAIN	11
GO:0003823	antigen binding	0.00574887	0.359305	0.314675	IGLV3-25/IGHV1-24/IGLV3-19/IGHV1-58/IGHV2-70/IGHV4-34/IGLV1-51/IGHV1-69D/IGHV5-51/IGLL5/IGLC2/IGKV4-1/IGHG1/IGHV3-33/JCHAIN	15

## Sheet: Enrichment_GO_MF_DOWN
ID	Description	pvalue	p.adjust	qvalue	geneID	Count
No GO term enriched

## Sheet: Enrichment_GO_CC_UP
ID	Description	pvalue	p.adjust	qvalue	geneID	Count
GO:0019814	immunoglobulin complex	1.67015e-07	1.97078e-05	1.33612e-05	IGLV3-25/IGHV1-24/IGLV3-19/IGHV1-58/IGHV2-70/IGHV4-34/IGLV1-51/IGHV1-69D/IGHV5-51/IGLL5/IGLC2/IGKV4-1/IGHG1/IGHV3-33/JCHAIN	15
GO:0042571	immunoglobulin complex, circulating	0.000170831	0.0010079	0.00683323	IGHV1-24/IGHV1-58/IGHV2-70/IGHV4-34/IGHV1-69D/IGHV5-51/IGLL5/IGLC2/IGHG1/IGHV3-33/JCHAIN	11
GO:0072562	blood microparticle	2.76628e+08	0,000108806865974658	7.37674e+09	IGLV3-25/HSPA6/IGLC2/IGKV4-1/IGHG1/JCHAIN	6
GO:0005819	spindle	6.63331e+09	0,00195682667636038	0,00132666215346466	BIRC5/CKAP2L/TUBB3/ASPM/KIF4A/KIFC1/CDC20	7
GO:0005581	collagen trimer	0,00109364613250152	0,0221250758353462	0,015000051413794	COL3A1/C1QA/COL24A1	3
GO:0072686	mitotic spindle	0,00112500385603455	0,0221250758353462	0,015000051413794	CKAP2L/TUBB3/ASPM/KIFC1	4

## Sheet: Enrichment_GO_CC_DOWN
ID	Description	pvalue	p.adjust	qvalue	geneID	Count
GO:0030315	T-tubule	0,000593128133348163	0,0207594846671857	0,0156086350881095	AQP4/CACNG6	2
