# Supplementary material for: COVID-19 induces more pronounced extracellular matrix deposition than other causes of ARDS
Source: Respir Res. 2023 Nov 14;24:281. doi: 10.1186/s12931-023-02555-7 (PMC10648646; doi:10.1186/s12931-023-02555-7)
Supplement: Supplementary file 4 — Supplementary Material 4 [file 12931_2023_2555_MOESM4_ESM.xlsx]

## Sheet: H7_vs_Ct_results
ENSEMBL ID	baseMean	log2FoldChange	lfcSE	stat	pvalue	padj	description	symbol	GO Biological process	GO Cellular component	GO Molecular function	KEGG pathways	REACTOME pathways
ENSG00000274259	24.0687	21.6665	3.7589	5.76405	8.21168e-09	7.00703e-05	SYNGAP1 antisense RNA 1 [Source:HGNC Symbol;Acc:HGNC:53831]	SYNGAP1-AS1	-
ENSG00000236424	19.1627	20.0656	3.76049	5.3359	9.50693e-08	0.000231779	testis specific protein Y-linked 10 [Source:HGNC Symbol;Acc:HGNC:37473]	TSPY10	GO:0006334~nucleosome assembly,GO:0007283~spermatogenesis,GO:0007506~gonadal mesoderm development,GO:0030154~cell differentiation,	GO:0000785~chromatin,GO:0005634~nucleus,GO:0005737~cytoplasm,	GO:0003682~chromatin binding,GO:0005515~protein binding,GO:0042393~histone binding,
ENSG00000288616	121.783	8.91827	2.02039	4.41413	1.01417e-05	0.00567206	elongin A3 family member D		-
ENSG00000124102	162.459	7.6739	1.2334	6.22176	4.91594e-10	8.38954e-06	peptidase inhibitor 3 [Source:HGNC Symbol;Acc:HGNC:8947]	PI3	GO:0007620~copulation,GO:0010951~negative regulation of endopeptidase activity,GO:0018149~peptide cross-linking,GO:0019731~antibacterial humoral response,GO:0045087~innate immune response,	GO:0001533~cornified envelope,GO:0005576~extracellular region,GO:0005615~extracellular space,GO:0005829~cytosol,GO:0031012~extracellular matrix,	GO:0004866~endopeptidase inhibitor activity,GO:0004867~serine-type endopeptidase inhibitor activity,GO:0030280~structural constituent of epidermis,		R-HSA-1266738~Developmental Biology,R-HSA-168249~Innate Immune System,R-HSA-168256~Immune System,R-HSA-6803157~Antimicrobial peptides,R-HSA-6805567~Keratinization,R-HSA-6809371~Formation of the cornified envelope,
ENSG00000092067	25.6969	7.54559	1.73956	4.33764	1.44024e-05	0.00702261	peptidase inhibitor 3 [Source:HGNC Symbol;Acc:HGNC:8947]	CEBPE	GO:0006357~regulation of transcription from RNA polymerase II promoter,GO:0006909~phagocytosis,GO:0006952~defense response,GO:0010628~positive regulation of gene expression,GO:0030099~myeloid cell differentiation,GO:0030225~macrophage differentiation,GO:0030851~granulocyte differentiation,GO:0042742~defense response to bacterium,GO:0045944~positive regulation of transcription from RNA polymerase …	GO:0000785~chromatin,GO:0005634~nucleus,GO:0005654~nucleoplasm,GO:0005886~plasma membrane,GO:0090575~RNA polymerase II transcription factor complex,	GO:0000978~RNA polymerase II core promoter proximal region sequence-specific DNA binding,GO:0000981~RNA polymerase II transcription factor activity, sequence-specific DNA binding,GO:0001228~transcriptional activator activity, RNA polymerase II transcription regulatory region sequence-specific binding,GO:0005515~protein binding,GO:0042802~identical protein binding,GO:0044877~macromolecular complex…	hsa05202:Transcriptional misregulation in cancer,hsa05221:Acute myeloid leukemia,	R-HSA-1266738~Developmental Biology,R-HSA-9616222~Transcriptional regulation of granulopoiesis,
ENSG00000270672	87.9532	7.44813	1.94868	3.82215	0.000132293	0.0250857	MT-RNR2 like 6 [Source:HGNC Symbol;Acc:HGNC:37163]	MTRNR2L6	GO:1900118~negative regulation of execution phase of apoptosis,GO:2000272~negative regulation of receptor activity,	GO:0005576~extracellular region,GO:0005737~cytoplasm,	GO:0048019~receptor antagonist activity,
ENSG00000275063	51.3868	7.37031	2.13793	3.44741	0.000565998	0.0480761			-
ENSG00000288564	9.35713	7.04945	1.81199	3.89045	0.000100058	0.0213449	novel protein		GO:0006412~translation,	GO:0005840~ribosome,	GO:0003735~structural constituent of ribosome,
ENSG00000008438	95.0374	6.99852	1.39222	5.02688	4.98534e-07	0.000850797	peptidoglycan recognition protein 1 [Source:HGNC Symbol;Acc:HGNC:8904]	PGLYRP1	GO:0009253~peptidoglycan catabolic process,GO:0016045~detection of bacterium,GO:0031640~killing of cells of other organism,GO:0032689~negative regulation of interferon-gamma production,GO:0032827~negative regulation of natural killer cell differentiation involved in immune response,GO:0045087~innate immune response,GO:0050728~negative regulation of inflammatory response,GO:0050830~defense respons…	GO:0005576~extracellular region,GO:0035580~specific granule lumen,GO:0070062~extracellular exosome,GO:0097013~phagocytic vesicle lumen,GO:1904724~tertiary granule lumen,	GO:0008270~zinc ion binding,GO:0008745~N-acetylmuramoyl-L-alanine amidase activity,GO:0016019~peptidoglycan receptor activity,GO:0042834~peptidoglycan binding,		R-HSA-168249~Innate Immune System,R-HSA-168256~Immune System,R-HSA-6798695~Neutrophil degranulation,R-HSA-6803157~Antimicrobial peptides,
ENSG00000211659	72.1628	6.95984	1.46971	4.7355	2.18511e-06	0.00233069	immunoglobulin lambda variable 3-25 [Source:HGNC Symbol;Acc:HGNC:5908]	IGLV3-25	GO:0002250~adaptive immune response,GO:0002377~immunoglobulin production,GO:0006955~immune response,	GO:0005576~extracellular region,GO:0005615~extracellular space,GO:0005886~plasma membrane,GO:0019814~immunoglobulin complex,GO:0072562~blood microparticle,	GO:0003823~antigen binding,
ENSG00000274576	34.9368	6.91168	1.68513	4.10158	4.10334e-05	0.0120787	immunoglobulin heavy variable 2-70 [Source:HGNC Symbol;Acc:HGNC:5577]	IGHV2-70	GO:0006910~phagocytosis, recognition,GO:0006911~phagocytosis, engulfment,GO:0006955~immune response,GO:0006958~complement activation, classical pathway,GO:0042742~defense response to bacterium,GO:0045087~innate immune response,GO:0050853~B cell receptor signaling pathway,GO:0050871~positive regulation of B cell activation,	GO:0005576~extracellular region,GO:0005886~plasma membrane,GO:0009897~external side of plasma membrane,GO:0042571~immunoglobulin complex, circulating,	GO:0003823~antigen binding,GO:0034987~immunoglobulin receptor binding,
ENSG00000102837	83.8353	6.77909	1.23741	5.47847	4.29019e-08	0.000205292	olfactomedin 4 [Source:HGNC Symbol;Acc:HGNC:17190]	OLFM4	GO:0007155~cell adhesion,GO:0007165~signal transduction,GO:1900026~positive regulation of substrate adhesion-dependent cell spreading,	GO:0005576~extracellular region,GO:0005615~extracellular space,GO:0005654~nucleoplasm,GO:0005739~mitochondrion,GO:0005829~cytosol,GO:0005886~plasma membrane,GO:0032991~macromolecular complex,GO:0035580~specific granule lumen,GO:0042581~specific granule,GO:0045171~intercellular bridge,GO:0048471~perinuclear region of cytoplasm,GO:0070062~extracellular exosome,GO:1904724~tertiary granule lumen,	GO:0003824~catalytic activity,GO:0005198~structural molecule activity,GO:0005515~protein binding,GO:0045296~cadherin binding,		R-HSA-168249~Innate Immune System,R-HSA-168256~Immune System,R-HSA-6798695~Neutrophil degranulation,
ENSG00000276566	13.899	6.67272	1.8731	3.56239	0.000367489	0.0375555	immunoglobulin kappa variable 1D-13 [Source:HGNC Symbol;Acc:HGNC:5747]	IGKV1D-13	GO:0002250~adaptive immune response,GO:0002377~immunoglobulin production,GO:0006955~immune response,	GO:0005615~extracellular space,GO:0005886~plasma membrane,GO:0019814~immunoglobulin complex,
ENSG00000211950	75.9077	6.32706	1.18387	5.3444	9.07187e-08	0.000231779	immunoglobulin heavy variable 1-24 [Source:HGNC Symbol;Acc:HGNC:5551]	IGHV1-24	GO:0006910~phagocytosis, recognition,GO:0006911~phagocytosis, engulfment,GO:0006958~complement activation, classical pathway,GO:0042742~defense response to bacterium,GO:0045087~innate immune response,GO:0050853~B cell receptor signaling pathway,GO:0050871~positive regulation of B cell activation,	GO:0009897~external side of plasma membrane,GO:0042571~immunoglobulin complex, circulating,	GO:0003823~antigen binding,GO:0034987~immunoglobulin receptor binding,
ENSG00000163958	5.72444	6.14199	1.77447	3.46132	0.000537537	0.0465665	zinc finger DHHC-type palmitoyltransferase 19 [Source:HGNC Symbol;Acc:HGNC:20713]	ZDHHC19	GO:0006612~protein targeting to membrane,GO:0018230~peptidyl-L-cysteine S-palmitoylation,	GO:0000139~Golgi membrane,GO:0005783~endoplasmic reticulum,GO:0005794~Golgi apparatus,GO:0016021~integral component of membrane,GO:0048471~perinuclear region of cytoplasm,GO:0097356~perinucleolar compartment,	GO:0019706~protein-cysteine S-palmitoyltransferase activity,
ENSG00000196415	130.821	6.10454	1.77202	3.44497	0.000571125	0.0482516	proteinase 3 [Source:HGNC Symbol;Acc:HGNC:9495]	PRTN3	GO:0006508~proteolysis,GO:0006509~membrane protein ectodomain proteolysis,GO:0006909~phagocytosis,GO:0008284~positive regulation of cell proliferation,GO:0019730~antimicrobial humoral response,GO:0030574~collagen catabolic process,GO:0043547~positive regulation of GTPase activity,GO:0045217~cell-cell junction maintenance,GO:0050765~negative regulation of phagocytosis,GO:0072672~neutrophil extrava…	GO:0005576~extracellular region,GO:0005615~extracellular space,GO:0005829~cytosol,GO:0005886~plasma membrane,GO:0035578~azurophil granule lumen,GO:0043231~intracellular membrane-bounded organelle,GO:0044853~plasma membrane raft,GO:0070062~extracellular exosome,	GO:0004252~serine-type endopeptidase activity,GO:0005102~receptor binding,GO:0005515~protein binding,GO:0008236~serine-type peptidase activity,GO:0019899~enzyme binding,		R-HSA-109582~Hemostasis,R-HSA-1280215~Cytokine Signaling in Immune system,R-HSA-140875~Common Pathway of Fibrin Clot Formation,R-HSA-140877~Formation of Fibrin Clot (Clotting Cascade),R-HSA-168249~Innate Immune System,R-HSA-168256~Immune System,R-HSA-449147~Signaling by Interleukins,R-HSA-449836~Other interleukin signaling,R-HSA-6798695~Neutrophil degranulation,R-HSA-6803157~Antimicrobial peptide…
ENSG00000211663	59.2798	5.92577	1.46834	4.03569	5.44423e-05	0.0140774	immunoglobulin lambda variable 3-19 [Source:HGNC Symbol;Acc:HGNC:5903]	IGLV3-19	GO:0002250~adaptive immune response,GO:0002377~immunoglobulin production,GO:0006955~immune response,	GO:0005576~extracellular region,GO:0005615~extracellular space,GO:0005886~plasma membrane,GO:0019814~immunoglobulin complex,GO:0070062~extracellular exosome,	GO:0003823~antigen binding,
ENSG00000211648	21.4213	5.87243	1.57905	3.71895	0.00020005	0.0297199	immunoglobulin lambda variable 1-47 [Source:HGNC Symbol;Acc:HGNC:5880]	IGLV1-47	GO:0002250~adaptive immune response,GO:0002377~immunoglobulin production,GO:0006955~immune response,	GO:0005576~extracellular region,GO:0005615~extracellular space,GO:0005886~plasma membrane,GO:0019814~immunoglobulin complex,GO:0072562~blood microparticle,	GO:0003823~antigen binding,
ENSG00000164362	19.1346	5.77092	1.68295	3.42906	0.000605686	0.0496954	telomerase reverse transcriptase [Source:HGNC Symbol;Acc:HGNC:11730]	TERT	GO:0000723~telomere maintenance,GO:0001172~transcription, RNA-templated,GO:0006278~RNA-dependent DNA biosynthetic process,GO:0007004~telomere maintenance via telomerase,GO:0007005~mitochondrion organization,GO:0010629~negative regulation of gene expression,GO:0022616~DNA strand elongation,GO:0030177~positive regulation of Wnt signaling pathway,GO:0030422~production of siRNA involved in RNA interf…	GO:0000333~telomerase catalytic core complex,GO:0000781~chromosome, telomeric region,GO:0000783~nuclear telomere cap complex,GO:0005634~nucleus,GO:0005654~nucleoplasm,GO:0005697~telomerase holoenzyme complex,GO:0005730~nucleolus,GO:0005737~cytoplasm,GO:0005829~cytosol,GO:0005886~plasma membrane,GO:0016605~PML body,GO:0016607~nuclear speck,GO:0031379~RNA-directed RNA polymerase complex,GO:0042645~…	GO:0000049~tRNA binding,GO:0001223~transcription coactivator binding,GO:0003677~DNA binding,GO:0003720~telomerase activity,GO:0003721~telomerase RNA reverse transcriptase activity,GO:0003723~RNA binding,GO:0003964~RNA-directed DNA polymerase activity,GO:0003968~RNA-directed 5'-3' RNA polymerase activity,GO:0005515~protein binding,GO:0008022~protein C-terminus binding,GO:0042162~telomeric DNA bind…	hsa05165:Human papillomavirus infection,hsa05166:Human T-cell leukemia virus 1 infection,hsa05200:Pathways in cancer,hsa05225:Hepatocellular carcinoma,hsa05226:Gastric cancer,	R-HSA-157579~Telomere Maintenance,R-HSA-162582~Signal Transduction,R-HSA-1640170~Cell Cycle,R-HSA-171319~Telomere Extension By Telomerase,R-HSA-180786~Extension of Telomeres,R-HSA-195721~Signaling by WNT,R-HSA-201681~TCF dependent signaling in response to WNT,R-HSA-201722~Formation of the beta-catenin:TCF transactivating complex,R-HSA-73886~Chromosome Maintenance,
ENSG00000118113	123.447	5.53412	1.18733	4.66098	3.14706e-06	0.00298376	matrix metallopeptidase 8 [Source:HGNC Symbol;Acc:HGNC:7175]	MMP8	GO:0006508~proteolysis,GO:0010628~positive regulation of gene expression,GO:0010629~negative regulation of gene expression,GO:0022617~extracellular matrix disassembly,GO:0030198~extracellular matrix organization,GO:0030574~collagen catabolic process,GO:0032693~negative regulation of interleukin-10 production,GO:0032755~positive regulation of interleukin-6 production,GO:0032760~positive regulation…	GO:0005576~extracellular region,GO:0005581~collagen trimer,GO:0005615~extracellular space,GO:0031012~extracellular matrix,GO:0035580~specific granule lumen,GO:1904724~tertiary granule lumen,	GO:0004175~endopeptidase activity,GO:0004222~metalloendopeptidase activity,GO:0004252~serine-type endopeptidase activity,GO:0008233~peptidase activity,GO:0008270~zinc ion binding,		R-HSA-1442490~Collagen degradation,R-HSA-1474228~Degradation of the extracellular matrix,R-HSA-1474244~Extracellular matrix organization,R-HSA-1592389~Activation of Matrix Metalloproteinases,R-HSA-168249~Innate Immune System,R-HSA-168256~Immune System,R-HSA-6798695~Neutrophil degranulation,
ENSG00000262732	10.8965	5.43576	1.32224	4.11101	3.93924e-05	0.0120787	novel transcript, antisense to ERCC4		-
ENSG00000197561	157.361	5.28858	1.19586	4.42239	9.76137e-06	0.00567206	elastase, neutrophil expressed [Source:HGNC Symbol;Acc:HGNC:3309]	ELANE	GO:0000122~negative regulation of transcription from RNA polymerase II promoter,GO:0001878~response to yeast,GO:0002438~acute inflammatory response to antigenic stimulus,GO:0002523~leukocyte migration involved in inflammatory response,GO:0002812~biosynthetic process of antibacterial peptides active against Gram-negative bacteria,GO:0006508~proteolysis,GO:0006874~cellular calcium ion homeostasis,G…	GO:0005576~extracellular region,GO:0005615~extracellular space,GO:0005737~cytoplasm,GO:0005829~cytosol,GO:0009986~cell surface,GO:0017053~transcriptional repressor complex,GO:0030141~secretory granule,GO:0035578~azurophil granule lumen,GO:0035580~specific granule lumen,GO:0045335~phagocytic vesicle,GO:0070062~extracellular exosome,	GO:0002020~protease binding,GO:0003714~transcription corepressor activity,GO:0004175~endopeptidase activity,GO:0004252~serine-type endopeptidase activity,GO:0005515~protein binding,GO:0008201~heparin binding,GO:0008233~peptidase activity,GO:0019955~cytokine binding,	hsa04613:Neutrophil extracellular trap formation,hsa05202:Transcriptional misregulation in cancer,hsa05322:Systemic lupus erythematosus,	R-HSA-1442490~Collagen degradation,R-HSA-1474228~Degradation of the extracellular matrix,R-HSA-1474244~Extracellular matrix organization,R-HSA-1592389~Activation of Matrix Metalloproteinases,R-HSA-166658~Complement cascade,R-HSA-168249~Innate Immune System,R-HSA-168256~Immune System,R-HSA-5218859~Regulated Necrosis,R-HSA-5357801~Programmed Cell Death,R-HSA-5620971~Pyroptosis,R-HSA-6798695~Neutrop…
ENSG00000211951	14.7772	5.16016	1.36307	3.7857	0.000153279	0.0266924	immunoglobulin heavy variable 2-26 [Source:HGNC Symbol;Acc:HGNC:5575]	IGHV2-26	GO:0006910~phagocytosis, recognition,GO:0006911~phagocytosis, engulfment,GO:0006958~complement activation, classical pathway,GO:0042742~defense response to bacterium,GO:0045087~innate immune response,GO:0050853~B cell receptor signaling pathway,GO:0050871~positive regulation of B cell activation,	GO:0009897~external side of plasma membrane,GO:0042571~immunoglobulin complex, circulating,	GO:0003823~antigen binding,GO:0034987~immunoglobulin receptor binding,
ENSG00000169704	34.9878	5.13285	1.32817	3.86459	0.000111276	0.02288	glycoprotein IX platelet [Source:HGNC Symbol;Acc:HGNC:4444]	GP9	GO:0007155~cell adhesion,GO:0007596~blood coagulation,GO:0007597~blood coagulation, intrinsic pathway,GO:0010572~positive regulation of platelet activation,GO:0035855~megakaryocyte development,GO:0051209~release of sequestered calcium ion into cytosol,	GO:0005886~plasma membrane,GO:0005887~integral component of plasma membrane,GO:1990779~glycoprotein Ib-IX-V complex,	GO:0005515~protein binding,	hsa04512:ECM-receptor interaction,hsa04611:Platelet activation,hsa04640:Hematopoietic cell lineage,	R-HSA-109582~Hemostasis,R-HSA-140837~Intrinsic Pathway of Fibrin Clot Formation,R-HSA-140877~Formation of Fibrin Clot (Clotting Cascade),R-HSA-1643685~Disease,R-HSA-430116~GP1b-IX-V activation signalling,R-HSA-75892~Platelet Adhesion to exposed collagen,R-HSA-76002~Platelet activation, signaling and aggregation,R-HSA-76009~Platelet Aggregation (Plug Formation),R-HSA-9651496~Defects of contact act…
ENSG00000211956	71.8226	4.97804	1.35655	3.66963	0.000242902	0.0326688	immunoglobulin heavy variable 4-34 [Source:HGNC Symbol;Acc:HGNC:5650]	IGHV4-34	GO:0006910~phagocytosis, recognition,GO:0006911~phagocytosis, engulfment,GO:0006955~immune response,GO:0006958~complement activation, classical pathway,GO:0042742~defense response to bacterium,GO:0045087~innate immune response,GO:0050853~B cell receptor signaling pathway,GO:0050871~positive regulation of B cell activation,	GO:0005576~extracellular region,GO:0005886~plasma membrane,GO:0009897~external side of plasma membrane,GO:0042571~immunoglobulin complex, circulating,	GO:0003823~antigen binding,GO:0034987~immunoglobulin receptor binding,
ENSG00000211673	174.118	4.97587	1.09046	4.56309	5.04062e-06	0.00371489	immunoglobulin lambda variable 3-1 [Source:HGNC Symbol;Acc:HGNC:5896]	IGLV3-1	GO:0002250~adaptive immune response,GO:0002377~immunoglobulin production,GO:0006955~immune response,	GO:0005576~extracellular region,GO:0005615~extracellular space,GO:0005886~plasma membrane,GO:0019814~immunoglobulin complex,	GO:0003823~antigen binding,
ENSG00000163737	266.377	4.93637	1.17056	4.2171	2.47465e-05	0.00918096	platelet factor 4 [Source:HGNC Symbol;Acc:HGNC:8861]	PF4	GO:0006954~inflammatory response,GO:0007189~adenylate cyclase-activating G-protein coupled receptor signaling pathway,GO:0010628~positive regulation of gene expression,GO:0010744~positive regulation of macrophage derived foam cell differentiation,GO:0016525~negative regulation of angiogenesis,GO:0019221~cytokine-mediated signaling pathway,GO:0030168~platelet activation,GO:0030593~neutrophil chemo…	GO:0005576~extracellular region,GO:0005615~extracellular space,GO:0005737~cytoplasm,GO:0020005~symbiont-containing vacuole membrane,GO:0031093~platelet alpha granule lumen,	GO:0005515~protein binding,GO:0008009~chemokine activity,GO:0008201~heparin binding,GO:0045236~CXCR chemokine receptor binding,GO:0048248~CXCR3 chemokine receptor binding,	hsa04060:Cytokine-cytokine receptor interaction,hsa04061:Viral protein interaction with cytokine and cytokine receptor,hsa04062:Chemokine signaling pathway,	R-HSA-109582~Hemostasis,R-HSA-114608~Platelet degranulation ,R-HSA-140875~Common Pathway of Fibrin Clot Formation,R-HSA-140877~Formation of Fibrin Clot (Clotting Cascade),R-HSA-162582~Signal Transduction,R-HSA-202733~Cell surface interactions at the vascular wall,R-HSA-212436~Generic Transcription Pathway,R-HSA-372790~Signaling by GPCR,R-HSA-373076~Class A/1 (Rhodopsin-like receptors),R-HSA-37527…
ENSG00000211669	27.8183	4.88329	1.18851	4.10876	3.97782e-05	0.0120787	immunoglobulin lambda variable 3-10 [Source:HGNC Symbol;Acc:HGNC:5897]	IGLV3-10	GO:0002250~adaptive immune response,GO:0002377~immunoglobulin production,GO:0006955~immune response,	GO:0005615~extracellular space,GO:0005886~plasma membrane,GO:0019814~immunoglobulin complex,
ENSG00000100985	366.462	4.81213	0.888115	5.41837	6.01465e-08	0.000205292	matrix metallopeptidase 9 [Source:HGNC Symbol;Acc:HGNC:7176]	MMP9	GO:0001501~skeletal system development,GO:0001503~ossification,GO:0001934~positive regulation of protein phosphorylation,GO:0006508~proteolysis,GO:0006915~apoptotic process,GO:0007566~embryo implantation,GO:0016477~cell migration,GO:0022617~extracellular matrix disassembly,GO:0030198~extracellular matrix organization,GO:0030225~macrophage differentiation,GO:0030335~positive regulation of cell mig…	GO:0005576~extracellular region,GO:0005615~extracellular space,GO:0070062~extracellular exosome,GO:1904724~tertiary granule lumen,GO:1904813~ficolin-1-rich granule lumen,	GO:0004175~endopeptidase activity,GO:0004222~metalloendopeptidase activity,GO:0004252~serine-type endopeptidase activity,GO:0005515~protein binding,GO:0005518~collagen binding,GO:0008233~peptidase activity,GO:0008237~metallopeptidase activity,GO:0008270~zinc ion binding,GO:0042802~identical protein binding,	hsa01522:Endocrine resistance,hsa04657:IL-17 signaling pathway,hsa04668:TNF signaling pathway,hsa04670:Leukocyte transendothelial migration,hsa04915:Estrogen signaling pathway,hsa04926:Relaxin signaling pathway,hsa05161:Hepatitis B,hsa05200:Pathways in cancer,hsa05202:Transcriptional misregulation in cancer,hsa05205:Proteoglycans in cancer,hsa05206:MicroRNAs in cancer,hsa05215:Prostate cancer,hsa…	R-HSA-1266738~Developmental Biology,R-HSA-1280215~Cytokine Signaling in Immune system,R-HSA-1433557~Signaling by SCF-KIT,R-HSA-1442490~Collagen degradation,R-HSA-1474228~Degradation of the extracellular matrix,R-HSA-1474244~Extracellular matrix organization,R-HSA-1474290~Collagen formation,R-HSA-1592389~Activation of Matrix Metalloproteinases,R-HSA-162582~Signal Transduction,R-HSA-168249~Innate I…
ENSG00000211947	50.0067	4.80472	1.26296	3.80433	0.00014219	0.0259645	immunoglobulin heavy variable 3-21 [Source:HGNC Symbol;Acc:HGNC:5586]	IGHV3-21	GO:0006910~phagocytosis, recognition,GO:0006911~phagocytosis, engulfment,GO:0006958~complement activation, classical pathway,GO:0042742~defense response to bacterium,GO:0045087~innate immune response,GO:0050853~B cell receptor signaling pathway,GO:0050871~positive regulation of B cell activation,	GO:0009897~external side of plasma membrane,GO:0042571~immunoglobulin complex, circulating,	GO:0003823~antigen binding,GO:0034987~immunoglobulin receptor binding,
ENSG00000224373	145.641	4.8028	1.17732	4.07944	4.51445e-05	0.0124264	immunoglobulin heavy variable 4-59 [Source:HGNC Symbol;Acc:HGNC:5654]	IGHV4-59	GO:0006910~phagocytosis, recognition,GO:0006911~phagocytosis, engulfment,GO:0006955~immune response,GO:0006958~complement activation, classical pathway,GO:0042742~defense response to bacterium,GO:0045087~innate immune response,GO:0050853~B cell receptor signaling pathway,GO:0050871~positive regulation of B cell activation,	GO:0005576~extracellular region,GO:0005886~plasma membrane,GO:0009897~external side of plasma membrane,GO:0042571~immunoglobulin complex, circulating,	GO:0003823~antigen binding,GO:0034987~immunoglobulin receptor binding,
ENSG00000211666	92.9758	4.78005	1.11156	4.3003	1.7057e-05	0.0073239	immunoglobulin lambda variable 2-14 [Source:HGNC Symbol;Acc:HGNC:5888]	IGLV2-14	GO:0002250~adaptive immune response,GO:0002377~immunoglobulin production,GO:0006955~immune response,	GO:0005576~extracellular region,GO:0005615~extracellular space,GO:0005886~plasma membrane,GO:0019814~immunoglobulin complex,GO:0070062~extracellular exosome,	GO:0003823~antigen binding,
ENSG00000164821	57.2331	4.70636	1.28853	3.65252	0.000259683	0.0333214	defensin alpha 4 [Source:HGNC Symbol;Acc:HGNC:2763]	DEFA4	GO:0002227~innate immune response in mucosa,GO:0010818~T cell chemotaxis,GO:0019730~antimicrobial humoral response,GO:0019731~antibacterial humoral response,GO:0019732~antifungal humoral response,GO:0031640~killing of cells of other organism,GO:0045087~innate immune response,GO:0050829~defense response to Gram-negative bacterium,GO:0050830~defense response to Gram-positive bacterium,GO:0050832~de…	GO:0005576~extracellular region,GO:0005615~extracellular space,GO:0005796~Golgi lumen,GO:0030133~transport vesicle,GO:0035580~specific granule lumen,GO:0042582~azurophil granule,	GO:0042803~protein homodimerization activity,	hsa04621:NOD-like receptor signaling pathway,hsa05150:Staphylococcus aureus infection,hsa05202:Transcriptional misregulation in cancer,	R-HSA-1461973~Defensins,R-HSA-1462054~Alpha-defensins,R-HSA-168249~Innate Immune System,R-HSA-168256~Immune System,R-HSA-6798695~Neutrophil degranulation,R-HSA-6803157~Antimicrobial peptides,
ENSG00000211962	93.6559	4.69642	1.17479	3.99767	6.39702e-05	0.0151627	immunoglobulin heavy variable 1-46 [Source:HGNC Symbol;Acc:HGNC:5554]	IGHV1-46	GO:0006910~phagocytosis, recognition,GO:0006911~phagocytosis, engulfment,GO:0006955~immune response,GO:0006958~complement activation, classical pathway,GO:0042742~defense response to bacterium,GO:0045087~innate immune response,GO:0050853~B cell receptor signaling pathway,GO:0050871~positive regulation of B cell activation,	GO:0005576~extracellular region,GO:0005886~plasma membrane,GO:0009897~external side of plasma membrane,GO:0042571~immunoglobulin complex, circulating,	GO:0003823~antigen binding,GO:0034987~immunoglobulin receptor binding,
ENSG00000239951	179.252	4.68522	1.14232	4.10149	4.10502e-05	0.0120787	immunoglobulin kappa variable 3-20 [Source:HGNC Symbol;Acc:HGNC:5817]	IGKV3-20	GO:0002250~adaptive immune response,GO:0002377~immunoglobulin production,GO:0003094~glomerular filtration,GO:0006955~immune response,GO:0019731~antibacterial humoral response,	GO:0005576~extracellular region,GO:0005615~extracellular space,GO:0005886~plasma membrane,GO:0070062~extracellular exosome,GO:0071748~monomeric IgA immunoglobulin complex,GO:0071751~secretory IgA immunoglobulin complex,GO:0071756~pentameric IgM immunoglobulin complex,GO:0072562~blood microparticle,	GO:0003823~antigen binding,
ENSG00000172724	267.43	4.68379	1.19861	3.9077	9.31795e-05	0.0201291	C-C motif chemokine ligand 19 [Source:HGNC Symbol;Acc:HGNC:10617]	CCL19	GO:0001768~establishment of T cell polarity,GO:0001771~immunological synapse formation,GO:0002407~dendritic cell chemotaxis,GO:0002408~myeloid dendritic cell chemotaxis,GO:0002548~monocyte chemotaxis,GO:0002606~positive regulation of dendritic cell antigen processing and presentation,GO:0006874~cellular calcium ion homeostasis,GO:0006954~inflammatory response,GO:0006955~immune response,GO:0007154…	GO:0005576~extracellular region,GO:0005615~extracellular space,	GO:0005515~protein binding,GO:0008009~chemokine activity,GO:0031732~CCR7 chemokine receptor binding,GO:0031735~CCR10 chemokine receptor binding,GO:0042379~chemokine receptor binding,GO:0048020~CCR chemokine receptor binding,	hsa04060:Cytokine-cytokine receptor interaction,hsa04061:Viral protein interaction with cytokine and cytokine receptor,hsa04062:Chemokine signaling pathway,hsa04064:NF-kappa B signaling pathway,	R-HSA-1280215~Cytokine Signaling in Immune system,R-HSA-162582~Signal Transduction,R-HSA-168256~Immune System,R-HSA-372790~Signaling by GPCR,R-HSA-373076~Class A/1 (Rhodopsin-like receptors),R-HSA-375276~Peptide ligand-binding receptors,R-HSA-380108~Chemokine receptors bind chemokines,R-HSA-388396~GPCR downstream signalling,R-HSA-418594~G alpha (i) signalling events,R-HSA-449147~Signaling by Inte…
ENSG00000137558	63.5654	4.65645	1.07976	4.31251	1.61412e-05	0.0073117	peptidase inhibitor 15 [Source:HGNC Symbol;Acc:HGNC:8946]	PI15	GO:0010466~negative regulation of peptidase activity,	GO:0005615~extracellular space,GO:0070062~extracellular exosome,	GO:0030414~peptidase inhibitor activity,
ENSG00000254709	288.981	4.64159	1.05794	4.38736	1.14734e-05	0.0061189	immunoglobulin lambda like polypeptide 5 [Source:HGNC Symbol;Acc:HGNC:38476]	IGLL5	GO:0006910~phagocytosis, recognition,GO:0006911~phagocytosis, engulfment,GO:0006958~complement activation, classical pathway,GO:0042742~defense response to bacterium,GO:0045087~innate immune response,GO:0050853~B cell receptor signaling pathway,GO:0050871~positive regulation of B cell activation,	GO:0009897~external side of plasma membrane,GO:0042571~immunoglobulin complex, circulating,GO:0070062~extracellular exosome,	GO:0003823~antigen binding,GO:0034987~immunoglobulin receptor binding,
ENSG00000211896	11923.8	4.61423	0.997106	4.62763	3.69883e-06	0.00315621	immunoglobulin heavy constant gamma 1 (G1m marker) [Source:HGNC Symbol;Acc:HGNC:5525]	IGHG1	GO:0001788~antibody-dependent cellular cytotoxicity,GO:0002250~adaptive immune response,GO:0006910~phagocytosis, recognition,GO:0006911~phagocytosis, engulfment,GO:0006958~complement activation, classical pathway,GO:0042742~defense response to bacterium,GO:0045087~innate immune response,GO:0050853~B cell receptor signaling pathway,GO:0050871~positive regulation of B cell activation,GO:0097278~com…	GO:0005576~extracellular region,GO:0005615~extracellular space,GO:0009897~external side of plasma membrane,GO:0016021~integral component of membrane,GO:0042571~immunoglobulin complex, circulating,GO:0070062~extracellular exosome,GO:0071735~IgG immunoglobulin complex,GO:0072562~blood microparticle,	GO:0003823~antigen binding,GO:0005515~protein binding,GO:0034987~immunoglobulin receptor binding,GO:0034988~Fc-gamma receptor I complex binding,
ENSG00000211662	51.6027	4.46094	1.00995	4.41698	1.00091e-05	0.00567206	immunoglobulin lambda variable 3-21 [Source:HGNC Symbol;Acc:HGNC:5905]	IGLV3-21	GO:0002250~adaptive immune response,GO:0002377~immunoglobulin production,GO:0006955~immune response,	GO:0005576~extracellular region,GO:0005615~extracellular space,GO:0005886~plasma membrane,GO:0019814~immunoglobulin complex,GO:0070062~extracellular exosome,GO:0072562~blood microparticle,	GO:0003823~antigen binding,
ENSG00000211945	92.7656	4.43856	1.02968	4.31061	1.62806e-05	0.0073117	immunoglobulin heavy variable 1-18 [Source:HGNC Symbol;Acc:HGNC:5549]	IGHV1-18	GO:0006910~phagocytosis, recognition,GO:0006911~phagocytosis, engulfment,GO:0006958~complement activation, classical pathway,GO:0042742~defense response to bacterium,GO:0045087~innate immune response,GO:0050853~B cell receptor signaling pathway,GO:0050871~positive regulation of B cell activation,	GO:0009897~external side of plasma membrane,GO:0042571~immunoglobulin complex, circulating,	GO:0003823~antigen binding,GO:0034987~immunoglobulin receptor binding,
ENSG00000211970	41.7807	4.4049	1.20712	3.64909	0.000263169	0.0334532	immunoglobulin heavy variable 4-61 [Source:HGNC Symbol;Acc:HGNC:5655]	IGHV4-61	GO:0006910~phagocytosis, recognition,GO:0006911~phagocytosis, engulfment,GO:0006958~complement activation, classical pathway,GO:0042742~defense response to bacterium,GO:0045087~innate immune response,GO:0050853~B cell receptor signaling pathway,GO:0050871~positive regulation of B cell activation,	GO:0009897~external side of plasma membrane,GO:0042571~immunoglobulin complex, circulating,	GO:0003823~antigen binding,GO:0034987~immunoglobulin receptor binding,
ENSG00000229314	215.247	4.40347	1.20067	3.66752	0.000244915	0.0326688	orosomucoid 1 [Source:HGNC Symbol;Acc:HGNC:8498]	ORM1	GO:0002682~regulation of immune system process,GO:0006953~acute-phase response,GO:0006954~inflammatory response,GO:0032715~negative regulation of interleukin-6 production,GO:0032720~negative regulation of tumor necrosis factor production,GO:0032731~positive regulation of interleukin-1 beta production,GO:0032732~positive regulation of interleukin-1 production,GO:0032760~positive regulation of tumo…	GO:0005576~extracellular region,GO:0005615~extracellular space,GO:0031093~platelet alpha granule lumen,GO:0035580~specific granule lumen,GO:0070062~extracellular exosome,GO:0072562~blood microparticle,GO:1904724~tertiary granule lumen,	GO:0005515~protein binding,		R-HSA-109582~Hemostasis,R-HSA-114608~Platelet degranulation ,R-HSA-168249~Innate Immune System,R-HSA-168256~Immune System,R-HSA-6798695~Neutrophil degranulation,R-HSA-76002~Platelet activation, signaling and aggregation,R-HSA-76005~Response to elevated platelet cytosolic Ca2+,
ENSG00000268500	144.085	4.30862	0.868548	4.96072	7.02331e-07	0.00108964	sialic acid binding Ig like lectin 5 [Source:HGNC Symbol;Acc:HGNC:10874]	SIGLEC5	GO:0007155~cell adhesion,	GO:0005886~plasma membrane,GO:0016021~integral component of membrane,GO:0030667~secretory granule membrane,GO:0070821~tertiary granule membrane,GO:0101003~ficolin-1-rich granule membrane,	GO:0005515~protein binding,GO:0030246~carbohydrate binding,GO:0033691~sialic acid binding,		R-HSA-1280218~Adaptive Immune System,R-HSA-168249~Innate Immune System,R-HSA-168256~Immune System,R-HSA-198933~Immunoregulatory interactions between a Lymphoid and a non-Lymphoid cell,R-HSA-6798695~Neutrophil degranulation,
ENSG00000211675	792.914	4.26335	1.13811	3.74598	0.000179687	0.0292052	immunoglobulin lambda constant 1 [Source:HGNC Symbol;Acc:HGNC:5855]	IGLC1	GO:0002250~adaptive immune response,GO:0006910~phagocytosis, recognition,GO:0006911~phagocytosis, engulfment,GO:0006955~immune response,GO:0006958~complement activation, classical pathway,GO:0042742~defense response to bacterium,GO:0045087~innate immune response,GO:0050853~B cell receptor signaling pathway,GO:0050871~positive regulation of B cell activation,	GO:0005576~extracellular region,GO:0005615~extracellular space,GO:0005886~plasma membrane,GO:0009897~external side of plasma membrane,GO:0042571~immunoglobulin complex, circulating,GO:0070062~extracellular exosome,GO:0071735~IgG immunoglobulin complex,GO:0071738~IgD immunoglobulin complex,GO:0071742~IgE immunoglobulin complex,GO:0071745~IgA immunoglobulin complex,GO:0071753~IgM immunoglobulin com…	GO:0003823~antigen binding,GO:0034987~immunoglobulin receptor binding,
ENSG00000089685	17.306	4.26024	1.10642	3.85049	0.000117884	0.0231242	baculoviral IAP repeat containing 5 [Source:HGNC Symbol;Acc:HGNC:593]	BIRC5	GO:0000086~G2/M transition of mitotic cell cycle,GO:0000226~microtubule cytoskeleton organization,GO:0000278~mitotic cell cycle,GO:0000281~mitotic cytokinesis,GO:0001934~positive regulation of protein phosphorylation,GO:0006468~protein phosphorylation,GO:0006915~apoptotic process,GO:0007049~cell cycle,GO:0007052~mitotic spindle organization,GO:0007059~chromosome segregation,GO:0007094~mitotic spi…	GO:0000228~nuclear chromosome,GO:0000775~chromosome, centromeric region,GO:0000776~kinetochore,GO:0005634~nucleus,GO:0005654~nucleoplasm,GO:0005737~cytoplasm,GO:0005814~centriole,GO:0005829~cytosol,GO:0005876~spindle microtubule,GO:0005881~cytoplasmic microtubule,GO:0015630~microtubule cytoskeleton,GO:0030496~midbody,GO:0031021~interphase microtubule organizing center,GO:0032133~chromosome passen…	GO:0005515~protein binding,GO:0008017~microtubule binding,GO:0008270~zinc ion binding,GO:0015631~tubulin binding,GO:0019899~enzyme binding,GO:0031267~small GTPase binding,GO:0042802~identical protein binding,GO:0042803~protein homodimerization activity,GO:0043027~cysteine-type endopeptidase inhibitor activity involved in apoptotic process,GO:0046872~metal ion binding,GO:0046982~protein heterodime…	hsa01524:Platinum drug resistance,hsa04210:Apoptosis,hsa04215:Apoptosis - multiple species,hsa04390:Hippo signaling pathway,hsa05161:Hepatitis B,hsa05200:Pathways in cancer,hsa05207:Chemical carcinogenesis - receptor activation,hsa05210:Colorectal cancer,	R-HSA-1280215~Cytokine Signaling in Immune system,R-HSA-141424~Amplification of signal from the kinetochores,R-HSA-141444~Amplification of signal from unattached kinetochores via a MAD2 inhibitory signal,R-HSA-162582~Signal Transduction,R-HSA-1640170~Cell Cycle,R-HSA-168256~Immune System,R-HSA-194315~Signaling by Rho GTPases,R-HSA-195258~RHO GTPase Effectors,R-HSA-212436~Generic Transcription Pat…
ENSG00000241351	91.1486	4.25485	1.15069	3.69765	0.000217604	0.0301922	immunoglobulin kappa variable 3-11 [Source:HGNC Symbol;Acc:HGNC:5815]	IGKV3-11	GO:0002250~adaptive immune response,GO:0006955~immune response,	GO:0005576~extracellular region,GO:0005615~extracellular space,GO:0005886~plasma membrane,GO:0019814~immunoglobulin complex,GO:0070062~extracellular exosome,GO:0072562~blood microparticle,	GO:0003823~antigen binding,
ENSG00000280411	101.451	4.22891	0.989895	4.27209	1.93653e-05	0.00806068	immunoglobulin heavy variable 1-69D [Source:HGNC Symbol;Acc:HGNC:49601]	IGHV1-69D	GO:0006910~phagocytosis, recognition,GO:0006911~phagocytosis, engulfment,GO:0006958~complement activation, classical pathway,GO:0042742~defense response to bacterium,GO:0045087~innate immune response,GO:0050853~B cell receptor signaling pathway,GO:0050871~positive regulation of B cell activation,	GO:0009897~external side of plasma membrane,GO:0042571~immunoglobulin complex, circulating,	GO:0003823~antigen binding,GO:0034987~immunoglobulin receptor binding,
ENSG00000162747	115.684	4.22173	1.05966	3.98403	6.77569e-05	0.0158403	Fc fragment of IgG receptor IIIb [Source:HGNC Symbol;Acc:HGNC:3620]	FCGR3B	GO:0006955~immune response,GO:0007166~cell surface receptor signaling pathway,GO:0050776~regulation of immune response,	GO:0005576~extracellular region,GO:0005886~plasma membrane,GO:0005887~integral component of plasma membrane,GO:0016021~integral component of membrane,GO:0030667~secretory granule membrane,GO:0031225~anchored component of membrane,GO:0070062~extracellular exosome,	GO:0004888~transmembrane signaling receptor activity,GO:0019864~IgG binding,GO:0034235~GPI anchor binding,	hsa04145:Phagosome,hsa04380:Osteoclast differentiation,hsa04613:Neutrophil extracellular trap formation,hsa04650:Natural killer cell mediated cytotoxicity,hsa04666:Fc gamma R-mediated phagocytosis,hsa05140:Leishmaniasis,hsa05150:Staphylococcus aureus infection,hsa05152:Tuberculosis,hsa05322:Systemic lupus erythematosus,	R-HSA-163125~Post-translational modification: synthesis of GPI-anchored proteins,R-HSA-168249~Innate Immune System,R-HSA-168256~Immune System,R-HSA-392499~Metabolism of proteins,R-HSA-597592~Post-translational protein modification,R-HSA-6798695~Neutrophil degranulation,
ENSG00000244116	73.9754	4.2109	1.05042	4.00877	6.10358e-05	0.0148805	immunoglobulin kappa variable 2-28 [Source:HGNC Symbol;Acc:HGNC:5783]	IGKV2-28	GO:0002250~adaptive immune response,GO:0002377~immunoglobulin production,GO:0006955~immune response,	GO:0005576~extracellular region,GO:0005615~extracellular space,GO:0005886~plasma membrane,GO:0019814~immunoglobulin complex,
ENSG00000251546	184.998	4.18279	0.981821	4.26024	2.04211e-05	0.00813565	immunoglobulin kappa variable 1D-39 [Source:HGNC Symbol;Acc:HGNC:5756]	IGKV1D-39	GO:0002250~adaptive immune response,GO:0002377~immunoglobulin production,GO:0006955~immune response,	GO:0005576~extracellular region,GO:0005615~extracellular space,GO:0005886~plasma membrane,GO:0019814~immunoglobulin complex,	GO:0003823~antigen binding,
ENSG00000211653	27.48	4.1762	1.11032	3.76125	0.000169065	0.0282768	immunoglobulin lambda variable 1-40 [Source:HGNC Symbol;Acc:HGNC:5877]	IGLV1-40	GO:0002250~adaptive immune response,GO:0002377~immunoglobulin production,GO:0006955~immune response,	GO:0005576~extracellular region,GO:0005615~extracellular space,GO:0005886~plasma membrane,GO:0019814~immunoglobulin complex,	GO:0003823~antigen binding,
ENSG00000108821	29827.2	4.17044	0.908459	4.59067	4.41816e-06	0.00359049	collagen type I alpha 1 chain [Source:HGNC Symbol;Acc:HGNC:2197]	COL1A1	GO:0001501~skeletal system development,GO:0001503~ossification,GO:0001568~blood vessel development,GO:0001649~osteoblast differentiation,GO:0001957~intramembranous ossification,GO:0001958~endochondral ossification,GO:0007155~cell adhesion,GO:0007601~visual perception,GO:0007605~sensory perception of sound,GO:0009410~response to xenobiotic stimulus,GO:0009612~response to mechanical stimulus,GO:001…	GO:0005576~extracellular region,GO:0005581~collagen trimer,GO:0005584~collagen type I trimer,GO:0005615~extracellular space,GO:0005737~cytoplasm,GO:0005788~endoplasmic reticulum lumen,GO:0005794~Golgi apparatus,GO:0016021~integral component of membrane,GO:0030141~secretory granule,GO:0031012~extracellular matrix,	GO:0002020~protease binding,GO:0005201~extracellular matrix structural constituent,GO:0005515~protein binding,GO:0030020~extracellular matrix structural constituent conferring tensile strength,GO:0042802~identical protein binding,GO:0046872~metal ion binding,GO:0048407~platelet-derived growth factor binding,	hsa04151:PI3K-Akt signaling pathway,hsa04510:Focal adhesion,hsa04512:ECM-receptor interaction,hsa04611:Platelet activation,hsa04926:Relaxin signaling pathway,hsa04933:AGE-RAGE signaling pathway in diabetic complications,hsa04974:Protein digestion and absorption,hsa05146:Amoebiasis,hsa05165:Human papillomavirus infection,hsa05205:Proteoglycans in cancer,hsa05415:Diabetic cardiomyopathy,	R-HSA-109582~Hemostasis,R-HSA-114604~GPVI-mediated activation cascade,R-HSA-1280218~Adaptive Immune System,R-HSA-1442490~Collagen degradation,R-HSA-1474228~Degradation of the extracellular matrix,R-HSA-1474244~Extracellular matrix organization,R-HSA-1474290~Collagen formation,R-HSA-162582~Signal Transduction,R-HSA-1650814~Collagen biosynthesis and modifying enzymes,R-HSA-168256~Immune System,R-HS…
ENSG00000124469	52.9279	4.1462	1.15403	3.59279	0.000327151	0.0358219	CEA cell adhesion molecule 8 [Source:HGNC Symbol;Acc:HGNC:1820]	CEACAM8	GO:0006955~immune response,GO:0007157~heterophilic cell-cell adhesion via plasma membrane cell adhesion molecules,	GO:0005615~extracellular space,GO:0005886~plasma membrane,GO:0009986~cell surface,GO:0031225~anchored component of membrane,GO:0035577~azurophil granule membrane,GO:0035579~specific granule membrane,GO:0070062~extracellular exosome,GO:0070821~tertiary granule membrane,	GO:0005515~protein binding,GO:0046982~protein heterodimerization activity,		R-HSA-109582~Hemostasis,R-HSA-1474244~Extracellular matrix organization,R-HSA-1566977~Fibronectin matrix formation,R-HSA-168249~Innate Immune System,R-HSA-168256~Immune System,R-HSA-202733~Cell surface interactions at the vascular wall,R-HSA-6798695~Neutrophil degranulation,
ENSG00000163464	83.4871	4.05328	0.989239	4.09738	4.1786e-05	0.0120868	C-X-C motif chemokine receptor 1 [Source:HGNC Symbol;Acc:HGNC:6026]	CXCR1	GO:0002407~dendritic cell chemotaxis,GO:0006955~immune response,GO:0007166~cell surface receptor signaling pathway,GO:0007186~G-protein coupled receptor signaling pathway,GO:0007204~positive regulation of cytosolic calcium ion concentration,GO:0019722~calcium-mediated signaling,GO:0030593~neutrophil chemotaxis,GO:0031623~receptor internalization,GO:0038112~interleukin-8-mediated signaling pathway…	GO:0005886~plasma membrane,GO:0009897~external side of plasma membrane,GO:0016021~integral component of membrane,GO:0030667~secretory granule membrane,	GO:0004918~interleukin-8 receptor activity,GO:0004930~G-protein coupled receptor activity,GO:0004950~chemokine receptor activity,GO:0005515~protein binding,GO:0016493~C-C chemokine receptor activity,GO:0019957~C-C chemokine binding,GO:0019959~interleukin-8 binding,	hsa04060:Cytokine-cytokine receptor interaction,hsa04061:Viral protein interaction with cytokine and cytokine receptor,hsa04062:Chemokine signaling pathway,hsa04072:Phospholipase D signaling pathway,hsa04144:Endocytosis,hsa05120:Epithelial cell signaling in Helicobacter pylori infection,	R-HSA-162582~Signal Transduction,R-HSA-168249~Innate Immune System,R-HSA-168256~Immune System,R-HSA-372790~Signaling by GPCR,R-HSA-373076~Class A/1 (Rhodopsin-like receptors),R-HSA-375276~Peptide ligand-binding receptors,R-HSA-380108~Chemokine receptors bind chemokines,R-HSA-388396~GPCR downstream signalling,R-HSA-418594~G alpha (i) signalling events,R-HSA-500792~GPCR ligand binding,R-HSA-6798695…
ENSG00000005381	451.758	4.0263	1.07672	3.73941	0.00018445	0.0292118	myeloperoxidase [Source:HGNC Symbol;Acc:HGNC:7218]	MPO	GO:0001878~response to yeast,GO:0002149~hypochlorous acid biosynthetic process,GO:0002679~respiratory burst involved in defense response,GO:0006952~defense response,GO:0006979~response to oxidative stress,GO:0007568~aging,GO:0009612~response to mechanical stimulus,GO:0019430~removal of superoxide radicals,GO:0032094~response to food,GO:0032496~response to lipopolysaccharide,GO:0034374~low-density…	GO:0005576~extracellular region,GO:0005615~extracellular space,GO:0005634~nucleus,GO:0005654~nucleoplasm,GO:0005764~lysosome,GO:0030141~secretory granule,GO:0035578~azurophil granule lumen,GO:0042582~azurophil granule,GO:0043231~intracellular membrane-bounded organelle,GO:0070062~extracellular exosome,GO:0097013~phagocytic vesicle lumen,	GO:0003682~chromatin binding,GO:0004601~peroxidase activity,GO:0005515~protein binding,GO:0008201~heparin binding,GO:0020037~heme binding,GO:0046872~metal ion binding,	hsa00983:Drug metabolism - other enzymes,hsa04145:Phagosome,hsa04613:Neutrophil extracellular trap formation,hsa05202:Transcriptional misregulation in cancer,hsa05221:Acute myeloid leukemia,	R-HSA-1222556~ROS and RNS production in phagocytes,R-HSA-168249~Innate Immune System,R-HSA-168256~Immune System,R-HSA-6798695~Neutrophil degranulation,R-HSA-8941413~Events associated with phagocytolytic activity of PMN cells,
ENSG00000211966	98.6639	3.94283	1.05509	3.73696	0.000186258	0.0292118	immunoglobulin heavy variable 5-51 [Source:HGNC Symbol;Acc:HGNC:5659]	IGHV5-51	GO:0006910~phagocytosis, recognition,GO:0006911~phagocytosis, engulfment,GO:0006958~complement activation, classical pathway,GO:0042742~defense response to bacterium,GO:0045087~innate immune response,GO:0050853~B cell receptor signaling pathway,GO:0050871~positive regulation of B cell activation,	GO:0009897~external side of plasma membrane,GO:0042571~immunoglobulin complex, circulating,	GO:0003823~antigen binding,GO:0034987~immunoglobulin receptor binding,
ENSG00000115590	306.689	3.93872	1.05438	3.73559	0.000187277	0.0292118	interleukin 1 receptor type 2 [Source:HGNC Symbol;Acc:HGNC:5994]	IL1R2	GO:0006955~immune response,GO:0010955~negative regulation of protein processing,GO:0016485~protein processing,GO:0019221~cytokine-mediated signaling pathway,GO:0032690~negative regulation of interleukin-1 alpha production,GO:1900016~negative regulation of cytokine production involved in inflammatory response,GO:2000660~negative regulation of interleukin-1-mediated signaling pathway,	GO:0005576~extracellular region,GO:0005737~cytoplasm,GO:0005886~plasma membrane,GO:0016020~membrane,GO:0016021~integral component of membrane,	GO:0004908~interleukin-1 receptor activity,GO:0004910~interleukin-1, Type II, blocking receptor activity,GO:0005515~protein binding,GO:0019966~interleukin-1 binding,	hsa04060:Cytokine-cytokine receptor interaction,hsa04640:Hematopoietic cell lineage,hsa05146:Amoebiasis,hsa05166:Human T-cell leukemia virus 1 infection,hsa05202:Transcriptional misregulation in cancer,hsa05215:Prostate cancer,hsa05418:Fluid shear stress and atherosclerosis,	R-HSA-1280215~Cytokine Signaling in Immune system,R-HSA-168256~Immune System,R-HSA-446652~Interleukin-1 family signaling,R-HSA-449147~Signaling by Interleukins,R-HSA-6783783~Interleukin-10 signaling,R-HSA-9020702~Interleukin-1 signaling,
ENSG00000204544	44.7109	3.93478	1.13379	3.47047	0.000519557	0.0457872	mucin 21, cell surface associated [Source:HGNC Symbol;Acc:HGNC:21661]	MUC21	GO:0007162~negative regulation of cell adhesion,GO:0022408~negative regulation of cell-cell adhesion,	GO:0005796~Golgi lumen,GO:0005886~plasma membrane,GO:0016021~integral component of membrane,			R-HSA-1643685~Disease,R-HSA-168249~Innate Immune System,R-HSA-168256~Immune System,R-HSA-3781865~Diseases of glycosylation,R-HSA-3906995~Diseases associated with O-glycosylation of proteins,R-HSA-392499~Metabolism of proteins,R-HSA-5083625~Defective GALNT3 causes HFTC,R-HSA-5083632~Defective C1GALT1C1 causes TNPS,R-HSA-5083636~Defective GALNT12 causes CRCS1,R-HSA-5173105~O-linked glycosylation,R-…
ENSG00000258947	130.424	3.91711	0.859849	4.55557	5.22426e-06	0.00371489	tubulin beta 3 class III [Source:HGNC Symbol;Acc:HGNC:20772]	TUBB3	GO:0000226~microtubule cytoskeleton organization,GO:0000278~mitotic cell cycle,GO:0007017~microtubule-based process,GO:0007411~axon guidance,GO:0038007~netrin-activated signaling pathway,GO:1990791~dorsal root ganglion development,	GO:0005634~nucleus,GO:0005737~cytoplasm,GO:0005874~microtubule,GO:0015630~microtubule cytoskeleton,GO:0030027~lamellipodium,GO:0030175~filopodium,GO:0030424~axon,GO:0030425~dendrite,GO:0030426~growth cone,GO:0043025~neuronal cell body,GO:0045171~intercellular bridge,GO:0070062~extracellular exosome,GO:0071944~cell periphery,GO:0072686~mitotic spindle,	GO:0003924~GTPase activity,GO:0005200~structural constituent of cytoskeleton,GO:0005515~protein binding,GO:0005525~GTP binding,GO:0042277~peptide binding,GO:0046872~metal ion binding,GO:1990890~netrin receptor binding,	hsa04145:Phagosome,hsa04540:Gap junction,hsa05010:Alzheimer disease,hsa05012:Parkinson disease,hsa05014:Amyotrophic lateral sclerosis,hsa05016:Huntington disease,hsa05020:Prion disease,hsa05022:Pathways of neurodegeneration - multiple diseases,hsa05130:Pathogenic Escherichia coli infection,hsa05132:Salmonella infection,	R-HSA-109582~Hemostasis,R-HSA-112314~Neurotransmitter receptors and postsynaptic signal transmission,R-HSA-112315~Transmission across Chemical Synapses,R-HSA-112316~Neuronal System,R-HSA-1266738~Developmental Biology,R-HSA-1280218~Adaptive Immune System,R-HSA-1445148~Translocation of SLC2A4 (GLUT4) to the plasma membrane,R-HSA-157858~Gap junction trafficking and regulation,R-HSA-162582~Signal Tra…
ENSG00000211592	6685.48	3.89201	0.934305	4.16568	3.10427e-05	0.0103432	immunoglobulin kappa constant [Source:HGNC Symbol;Acc:HGNC:5716]	IGKC	GO:0001895~retina homeostasis,GO:0002250~adaptive immune response,GO:0006910~phagocytosis, recognition,GO:0006911~phagocytosis, engulfment,GO:0006955~immune response,GO:0006958~complement activation, classical pathway,GO:0042742~defense response to bacterium,GO:0045087~innate immune response,GO:0050853~B cell receptor signaling pathway,GO:0050871~positive regulation of B cell activation,	GO:0005576~extracellular region,GO:0005615~extracellular space,GO:0005886~plasma membrane,GO:0009897~external side of plasma membrane,GO:0042571~immunoglobulin complex, circulating,GO:0070062~extracellular exosome,GO:0071735~IgG immunoglobulin complex,GO:0071738~IgD immunoglobulin complex,GO:0071742~IgE immunoglobulin complex,GO:0071745~IgA immunoglobulin complex,GO:0071753~IgM immunoglobulin com…	GO:0003823~antigen binding,GO:0034987~immunoglobulin receptor binding,
ENSG00000169607	32.7892	3.85436	0.866175	4.44987	8.59227e-06	0.00543095	cytoskeleton associated protein 2 like [Source:HGNC Symbol;Acc:HGNC:26877]	CKAP2L		GO:0000922~spindle pole,GO:0005813~centrosome,GO:0005829~cytosol,GO:0015630~microtubule cytoskeleton,GO:0072686~mitotic spindle,
ENSG00000275126	31.7529	3.78178	0.908596	4.16223	3.15158e-05	0.0103432	H4 clustered histone 13 [Source:HGNC Symbol;Acc:HGNC:4791]	H4C13	GO:0006334~nucleosome assembly,GO:0006335~DNA replication-dependent nucleosome assembly,GO:0006336~DNA replication-independent nucleosome assembly,GO:0006352~DNA-templated transcription, initiation,GO:0032200~telomere organization,GO:0045653~negative regulation of megakaryocyte differentiation,GO:0061644~protein localization to CENP-A containing chromatin,	GO:0000228~nuclear chromosome,GO:0000781~chromosome, telomeric region,GO:0000786~nucleosome,GO:0005576~extracellular region,GO:0005634~nucleus,GO:0005654~nucleoplasm,GO:0016020~membrane,GO:0032991~macromolecular complex,GO:0043505~CENP-A containing nucleosome,GO:0070062~extracellular exosome,	GO:0003677~DNA binding,GO:0003723~RNA binding,GO:0005515~protein binding,GO:0019904~protein domain specific binding,GO:0030527~structural constituent of chromatin,GO:0046982~protein heterodimerization activity,	hsa04613:Neutrophil extracellular trap formation,hsa05034:Alcoholism,hsa05203:Viral carcinogenesis,hsa05322:Systemic lupus erythematosus,	R-HSA-110328~Recognition and association of DNA glycosylase with site containing an affected pyrimidine,R-HSA-110329~Cleavage of the damaged pyrimidine ,R-HSA-110330~Recognition and association of DNA glycosylase with site containing an affected purine,R-HSA-110331~Cleavage of the damaged purine,R-HSA-1221632~Meiotic synapsis,R-HSA-1266738~Developmental Biology,R-HSA-1474165~Reproduction,R-HSA-15…
ENSG00000211677	2068.95	3.74691	0.925194	4.04987	5.12458e-05	0.013665	immunoglobulin lambda constant 2 [Source:HGNC Symbol;Acc:HGNC:5856]	IGLC2	GO:0006910~phagocytosis, recognition,GO:0006911~phagocytosis, engulfment,GO:0006958~complement activation, classical pathway,GO:0042742~defense response to bacterium,GO:0045087~innate immune response,GO:0050853~B cell receptor signaling pathway,GO:0050871~positive regulation of B cell activation,	GO:0005576~extracellular region,GO:0005615~extracellular space,GO:0005886~plasma membrane,GO:0009897~external side of plasma membrane,GO:0042571~immunoglobulin complex, circulating,GO:0070062~extracellular exosome,GO:0072562~blood microparticle,	GO:0003823~antigen binding,GO:0034987~immunoglobulin receptor binding,
ENSG00000180535	23.0718	3.73036	1.07478	3.47081	0.00051889	0.0457872	basic helix-loop-helix family member a15 [Source:HGNC Symbol;Acc:HGNC:22265]	BHLHA15	GO:0006357~regulation of transcription from RNA polymerase II promoter,GO:0006851~mitochondrial calcium ion transport,GO:0007030~Golgi organization,GO:0007186~G-protein coupled receptor signaling pathway,GO:0007267~cell-cell signaling,GO:0010832~negative regulation of myotube differentiation,GO:0019722~calcium-mediated signaling,GO:0030182~neuron differentiation,GO:0030968~endoplasmic reticulum u…	GO:0000785~chromatin,GO:0005634~nucleus,	GO:0000978~RNA polymerase II core promoter proximal region sequence-specific DNA binding,GO:0000981~RNA polymerase II transcription factor activity, sequence-specific DNA binding,GO:0001228~transcriptional activator activity, RNA polymerase II transcription regulatory region sequence-specific binding,GO:0005515~protein binding,GO:0042802~identical protein binding,GO:0046983~protein dimerization a…	hsa04950:Maturity onset diabetes of the young,
ENSG00000211955	50.436	3.73013	0.99542	3.74729	0.000178756	0.0292052	immunoglobulin heavy variable 3-33 [Source:HGNC Symbol;Acc:HGNC:5596]	IGHV3-33	GO:0006910~phagocytosis, recognition,GO:0006911~phagocytosis, engulfment,GO:0006955~immune response,GO:0006958~complement activation, classical pathway,GO:0042742~defense response to bacterium,GO:0045087~innate immune response,GO:0050853~B cell receptor signaling pathway,GO:0050871~positive regulation of B cell activation,	GO:0005576~extracellular region,GO:0005886~plasma membrane,GO:0009897~external side of plasma membrane,GO:0042571~immunoglobulin complex, circulating,	GO:0003823~antigen binding,GO:0034987~immunoglobulin receptor binding,
ENSG00000287080	148.842	3.71726	0.762251	4.87669	1.07881e-06	0.00141622	H3 clustered histone 3 [Source:HGNC Symbol;Acc:HGNC:4768]	H3C3	GO:0006334~nucleosome assembly,GO:0006335~DNA replication-dependent nucleosome assembly,GO:0032200~telomere organization,GO:0040029~regulation of gene expression, epigenetic,GO:0060968~regulation of gene silencing,	GO:0000228~nuclear chromosome,GO:0000786~nucleosome,GO:0005576~extracellular region,GO:0005634~nucleus,GO:0005654~nucleoplasm,GO:0016020~membrane,GO:0032991~macromolecular complex,GO:0070062~extracellular exosome,	GO:0003677~DNA binding,GO:0005515~protein binding,GO:0030527~structural constituent of chromatin,GO:0045296~cadherin binding,GO:0046982~protein heterodimerization activity,	hsa04613:Neutrophil extracellular trap formation,hsa05034:Alcoholism,hsa05131:Shigellosis,hsa05202:Transcriptional misregulation in cancer,hsa05322:Systemic lupus erythematosus,	R-HSA-109582~Hemostasis,R-HSA-1266695~Interleukin-7 signaling,R-HSA-1266738~Developmental Biology,R-HSA-1280215~Cytokine Signaling in Immune system,R-HSA-1474165~Reproduction,R-HSA-1500620~Meiosis,R-HSA-157118~Signaling by NOTCH,R-HSA-162582~Signal Transduction,R-HSA-1640170~Cell Cycle,R-HSA-1643685~Disease,R-HSA-168256~Immune System,R-HSA-1912408~Pre-NOTCH Transcription and Translation,R-HSA-191…
ENSG00000196747	134.933	3.71608	0.770073	4.82561	1.39573e-06	0.00170139	H2A clustered histone 13 [Source:HGNC Symbol;Acc:HGNC:4725]	H2AC13	GO:0006342~chromatin silencing,	GO:0000786~nucleosome,GO:0005634~nucleus,GO:0070062~extracellular exosome,	GO:0003677~DNA binding,GO:0005515~protein binding,GO:0019899~enzyme binding,GO:0030527~structural constituent of chromatin,GO:0046982~protein heterodimerization activity,	hsa04217:Necroptosis,hsa04613:Neutrophil extracellular trap formation,hsa05034:Alcoholism,hsa05322:Systemic lupus erythematosus,	R-HSA-1643685~Disease,R-HSA-3214815~HDACs deacetylate histones,R-HSA-3214847~HATs acetylate histones,R-HSA-3214858~RMTs methylate histone arginines,R-HSA-3247509~Chromatin modifying enzymes,R-HSA-392499~Metabolism of proteins,R-HSA-4839726~Chromatin organization,R-HSA-5663205~Infectious disease,R-HSA-5688426~Deubiquitination,R-HSA-5689603~UCH proteinases,R-HSA-5689880~Ub-specific processing prote…
ENSG00000143546	798.626	3.6822	1.05562	3.48819	0.000486311	0.0439121	S100 calcium binding protein A8 [Source:HGNC Symbol;Acc:HGNC:10498]	S100A8	GO:0002523~leukocyte migration involved in inflammatory response,GO:0002526~acute inflammatory response,GO:0002544~chronic inflammatory response,GO:0002790~peptide secretion,GO:0002793~positive regulation of peptide secretion,GO:0006914~autophagy,GO:0006915~apoptotic process,GO:0006919~activation of cysteine-type endopeptidase activity involved in apoptotic process,GO:0006954~inflammatory respons…	GO:0005576~extracellular region,GO:0005615~extracellular space,GO:0005634~nucleus,GO:0005829~cytosol,GO:0005856~cytoskeleton,GO:0005886~plasma membrane,GO:0034774~secretory granule lumen,GO:0045111~intermediate filament cytoskeleton,GO:0070062~extracellular exosome,	GO:0005509~calcium ion binding,GO:0005515~protein binding,GO:0008017~microtubule binding,GO:0008270~zinc ion binding,GO:0035662~Toll-like receptor 4 binding,GO:0048306~calcium-dependent protein binding,GO:0050544~arachidonic acid binding,GO:0050786~RAGE receptor binding,	hsa04657:IL-17 signaling pathway,	R-HSA-1236974~ER-Phagosome pathway,R-HSA-1236975~Antigen processing-Cross presentation,R-HSA-1280218~Adaptive Immune System,R-HSA-162582~Signal Transduction,R-HSA-1643685~Disease,R-HSA-166016~Toll Like Receptor 4 (TLR4) Cascade,R-HSA-166058~MyD88:MAL(TIRAP) cascade initiated on plasma membrane,R-HSA-168179~Toll Like Receptor TLR1:TLR2 Cascade,R-HSA-168188~Toll Like Receptor TLR6:TLR2 Cascade,R-HS…
ENSG00000159496	74.0138	3.67204	0.775313	4.73621	2.17757e-06	0.00233069	ral guanine nucleotide dissociation stimulator like 4 [Source:HGNC Symbol;Acc:HGNC:31911]	RGL4	GO:0007264~small GTPase mediated signal transduction,GO:0007265~Ras protein signal transduction,GO:0007601~visual perception,GO:0007602~phototransduction,GO:0018298~protein-chromophore linkage,GO:0043547~positive regulation of GTPase activity,	GO:0005886~plasma membrane,GO:0016021~integral component of membrane,GO:0031410~cytoplasmic vesicle,	GO:0004930~G-protein coupled receptor activity,GO:0005085~guanyl-nucleotide exchange factor activity,GO:0009881~photoreceptor activity,
ENSG00000168542	10519.9	3.63599	0.861906	4.21855	2.45883e-05	0.00918096	collagen type III alpha 1 chain [Source:HGNC Symbol;Acc:HGNC:2201]	COL3A1	GO:0001501~skeletal system development,GO:0001701~in utero embryonic development,GO:0001764~neuron migration,GO:0001894~tissue homeostasis,GO:0002062~chondrocyte differentiation,GO:0007160~cell-matrix adhesion,GO:0007179~transforming growth factor beta receptor signaling pathway,GO:0007229~integrin-mediated signaling pathway,GO:0007507~heart development,GO:0009314~response to radiation,GO:0009612…	GO:0005576~extracellular region,GO:0005581~collagen trimer,GO:0005586~collagen type III trimer,GO:0005615~extracellular space,GO:0005788~endoplasmic reticulum lumen,GO:0031012~extracellular matrix,	GO:0002020~protease binding,GO:0005178~integrin binding,GO:0005201~extracellular matrix structural constituent,GO:0005515~protein binding,GO:0030020~extracellular matrix structural constituent conferring tensile strength,GO:0046332~SMAD binding,GO:0046872~metal ion binding,GO:0048407~platelet-derived growth factor binding,	hsa04611:Platelet activation,hsa04926:Relaxin signaling pathway,hsa04933:AGE-RAGE signaling pathway in diabetic complications,hsa04974:Protein digestion and absorption,hsa05146:Amoebiasis,hsa05415:Diabetic cardiomyopathy,	R-HSA-1266738~Developmental Biology,R-HSA-1280218~Adaptive Immune System,R-HSA-1442490~Collagen degradation,R-HSA-1474228~Degradation of the extracellular matrix,R-HSA-1474244~Extracellular matrix organization,R-HSA-1474290~Collagen formation,R-HSA-162582~Signal Transduction,R-HSA-1650814~Collagen biosynthesis and modifying enzymes,R-HSA-168256~Immune System,R-HSA-186797~Signaling by PDGF,R-HSA-1…
ENSG00000101057	340.796	3.55309	0.826513	4.29888	1.71661e-05	0.0073239	MYB proto-oncogene like 2 [Source:HGNC Symbol;Acc:HGNC:7548]	MYBL2	GO:0000278~mitotic cell cycle,GO:0006355~regulation of transcription, DNA-templated,GO:0043525~positive regulation of neuron apoptotic process,GO:0045944~positive regulation of transcription from RNA polymerase II promoter,GO:0090307~mitotic spindle assembly,GO:1990830~cellular response to leukemia inhibitory factor,	GO:0005634~nucleus,GO:0005654~nucleoplasm,GO:0031523~Myb complex,	GO:0000978~RNA polymerase II core promoter proximal region sequence-specific DNA binding,GO:0000981~RNA polymerase II transcription factor activity, sequence-specific DNA binding,GO:0001228~transcriptional activator activity, RNA polymerase II transcription regulatory region sequence-specific binding,GO:0005515~protein binding,GO:1990837~sequence-specific double-stranded DNA binding,	hsa04218:Cellular senescence,	R-HSA-1362300~Transcription of E2F targets under negative control by p107 (RBL1) and p130 (RBL2) in complex with HDAC1,R-HSA-1538133~G0 and Early G1,R-HSA-156711~Polo-like kinase mediated events,R-HSA-1640170~Cell Cycle,R-HSA-212436~Generic Transcription Pathway,R-HSA-453274~Mitotic G2-G2/M phases,R-HSA-453279~Mitotic G1 phase and G1/S transition,R-HSA-69275~G2/M Transition,R-HSA-69278~Cell Cycle…
ENSG00000184357	572.853	3.54635	0.751608	4.71835	2.37762e-06	0.00238685	H1.5 linker histone, cluster member [Source:HGNC Symbol;Acc:HGNC:4719]	H1-5	GO:0000122~negative regulation of transcription from RNA polymerase II promoter,GO:0006325~chromatin organization,GO:0006334~nucleosome assembly,GO:0007517~muscle organ development,GO:0016584~nucleosome positioning,GO:0030261~chromosome condensation,GO:0030307~positive regulation of cell growth,GO:0031936~negative regulation of chromatin silencing,GO:0045910~negative regulation of DNA recombinati…	GO:0000785~chromatin,GO:0000786~nucleosome,GO:0000792~heterochromatin,GO:0005634~nucleus,GO:0005654~nucleoplasm,GO:0005694~chromosome,GO:0005730~nucleolus,	GO:0003690~double-stranded DNA binding,GO:0003723~RNA binding,GO:0005515~protein binding,GO:0030527~structural constituent of chromatin,GO:0031490~chromatin DNA binding,GO:0031492~nucleosomal DNA binding,GO:0042826~histone deacetylase binding,		R-HSA-109581~Apoptosis,R-HSA-140342~Apoptosis induced DNA fragmentation,R-HSA-2262752~Cellular responses to stress,R-HSA-2559583~Cellular Senescence,R-HSA-2559584~Formation of Senescence-Associated Heterochromatin Foci (SAHF),R-HSA-2559586~DNA Damage/Telomere Stress Induced Senescence,R-HSA-5357801~Programmed Cell Death,R-HSA-75153~Apoptotic execution phase,R-HSA-8953897~Cellular responses to sti…
ENSG00000211890	966.658	3.5112	0.995344	3.52763	0.000419297	0.0395344	immunoglobulin heavy constant alpha 2 (A2m marker) [Source:HGNC Symbol;Acc:HGNC:5479]	IGHA2	GO:0001895~retina homeostasis,GO:0002250~adaptive immune response,GO:0003094~glomerular filtration,GO:0006910~phagocytosis, recognition,GO:0006911~phagocytosis, engulfment,GO:0006955~immune response,GO:0006958~complement activation, classical pathway,GO:0019731~antibacterial humoral response,GO:0042742~defense response to bacterium,GO:0045087~innate immune response,GO:0050853~B cell receptor sign…	GO:0005576~extracellular region,GO:0005615~extracellular space,GO:0009897~external side of plasma membrane,GO:0042571~immunoglobulin complex, circulating,GO:0070062~extracellular exosome,GO:0071745~IgA immunoglobulin complex,GO:0071748~monomeric IgA immunoglobulin complex,GO:0071751~secretory IgA immunoglobulin complex,GO:0071752~secretory dimeric IgA immunoglobulin complex,GO:0072562~blood micro…	GO:0003823~antigen binding,GO:0004866~endopeptidase inhibitor activity,GO:0034987~immunoglobulin receptor binding,
ENSG00000224411	327.709	3.48045	0.960432	3.62384	0.000290265	0.0348373	heat shock protein 90 alpha family class A member 2, pseudogene [Source:HGNC Symbol;Acc:HGNC:5256]	HSP90AA2P	-
ENSG00000005961	252.353	3.47348	0.681657	5.09564	3.47571e-07	0.000741456	integrin subunit alpha 2b [Source:HGNC Symbol;Acc:HGNC:6138]	ITGA2B	GO:0001525~angiogenesis,GO:0002687~positive regulation of leukocyte migration,GO:0007155~cell adhesion,GO:0007160~cell-matrix adhesion,GO:0007229~integrin-mediated signaling pathway,GO:0033627~cell adhesion mediated by integrin,GO:0070527~platelet aggregation,GO:0098609~cell-cell adhesion,	GO:0005886~plasma membrane,GO:0005925~focal adhesion,GO:0008305~integrin complex,GO:0009897~external side of plasma membrane,GO:0009986~cell surface,GO:0016020~membrane,GO:0031092~platelet alpha granule membrane,GO:0070062~extracellular exosome,GO:0072562~blood microparticle,	GO:0005178~integrin binding,GO:0005515~protein binding,GO:0042802~identical protein binding,GO:0046872~metal ion binding,GO:0050840~extracellular matrix binding,GO:0060090~binding, bridging,GO:0070051~fibrinogen binding,	hsa04015:Rap1 signaling pathway,hsa04151:PI3K-Akt signaling pathway,hsa04510:Focal adhesion,hsa04512:ECM-receptor interaction,hsa04611:Platelet activation,hsa04613:Neutrophil extracellular trap formation,hsa04640:Hematopoietic cell lineage,hsa04810:Regulation of actin cytoskeleton,hsa05165:Human papillomavirus infection,hsa05200:Pathways in cancer,hsa05222:Small cell lung cancer,hsa05410:Hypertro…	R-HSA-109582~Hemostasis,R-HSA-114608~Platelet degranulation ,R-HSA-1266738~Developmental Biology,R-HSA-1474244~Extracellular matrix organization,R-HSA-162582~Signal Transduction,R-HSA-1643685~Disease,R-HSA-212436~Generic Transcription Pathway,R-HSA-216083~Integrin cell surface interactions,R-HSA-3000178~ECM proteoglycans,R-HSA-354192~Integrin signaling,R-HSA-354194~GRB2:SOS provides linkage to MA…
ENSG00000197153	41.3719	3.42644	0.921477	3.71842	0.000200471	0.0297199	H3 clustered histone 12 [Source:HGNC Symbol;Acc:HGNC:4774]	H3C12	GO:0006334~nucleosome assembly,GO:0006335~DNA replication-dependent nucleosome assembly,GO:0032200~telomere organization,GO:0040029~regulation of gene expression, epigenetic,GO:0060968~regulation of gene silencing,	GO:0000228~nuclear chromosome,GO:0000786~nucleosome,GO:0005576~extracellular region,GO:0005634~nucleus,GO:0005654~nucleoplasm,GO:0016020~membrane,GO:0032991~macromolecular complex,GO:0070062~extracellular exosome,	GO:0003677~DNA binding,GO:0005515~protein binding,GO:0030527~structural constituent of chromatin,GO:0045296~cadherin binding,GO:0046982~protein heterodimerization activity,	hsa04613:Neutrophil extracellular trap formation,hsa05034:Alcoholism,hsa05131:Shigellosis,hsa05202:Transcriptional misregulation in cancer,hsa05322:Systemic lupus erythematosus,	R-HSA-109582~Hemostasis,R-HSA-1266695~Interleukin-7 signaling,R-HSA-1266738~Developmental Biology,R-HSA-1280215~Cytokine Signaling in Immune system,R-HSA-1474165~Reproduction,R-HSA-1500620~Meiosis,R-HSA-157118~Signaling by NOTCH,R-HSA-162582~Signal Transduction,R-HSA-1640170~Cell Cycle,R-HSA-1643685~Disease,R-HSA-168256~Immune System,R-HSA-1912408~Pre-NOTCH Transcription and Translation,R-HSA-191…
ENSG00000100448	64.6513	3.41224	0.961814	3.54771	0.0003886	0.0375555	cathepsin G [Source:HGNC Symbol;Acc:HGNC:2532]	CTSG	GO:0002003~angiotensin maturation,GO:0002548~monocyte chemotaxis,GO:0006468~protein phosphorylation,GO:0006508~proteolysis,GO:0006955~immune response,GO:0016485~protein processing,GO:0019221~cytokine-mediated signaling pathway,GO:0019538~protein metabolic process,GO:0019731~antibacterial humoral response,GO:0022617~extracellular matrix disassembly,GO:0030168~platelet activation,GO:0035590~puriner…	GO:0005576~extracellular region,GO:0005615~extracellular space,GO:0005634~nucleus,GO:0005737~cytoplasm,GO:0005764~lysosome,GO:0005829~cytosol,GO:0005886~plasma membrane,GO:0009986~cell surface,GO:0010494~cytoplasmic stress granule,GO:0016020~membrane,GO:0030141~secretory granule,GO:0035578~azurophil granule lumen,GO:0043231~intracellular membrane-bounded organelle,GO:0070062~extracellular exosome,	GO:0004252~serine-type endopeptidase activity,GO:0005515~protein binding,GO:0008201~heparin binding,GO:0008233~peptidase activity,GO:0008236~serine-type peptidase activity,GO:0048018~receptor agonist activity,GO:0089720~caspase binding,	hsa04080:Neuroactive ligand-receptor interaction,hsa04142:Lysosome,hsa04613:Neutrophil extracellular trap formation,hsa04614:Renin-angiotensin system,hsa05146:Amoebiasis,hsa05322:Systemic lupus erythematosus,	R-HSA-1280215~Cytokine Signaling in Immune system,R-HSA-1474228~Degradation of the extracellular matrix,R-HSA-1474244~Extracellular matrix organization,R-HSA-1592389~Activation of Matrix Metalloproteinases,R-HSA-1643685~Disease,R-HSA-168249~Innate Immune System,R-HSA-168256~Immune System,R-HSA-2022377~Metabolism of Angiotensinogen to Angiotensins,R-HSA-2980736~Peptide hormone metabolism,R-HSA-381…
ENSG00000167513	54.997	3.37137	0.825484	4.08412	4.42439e-05	0.0124088	chromatin licensing and DNA replication factor 1 [Source:HGNC Symbol;Acc:HGNC:24576]	CDT1	GO:0000076~DNA replication checkpoint,GO:0000278~mitotic cell cycle,GO:0007049~cell cycle,GO:0007059~chromosome segregation,GO:0030174~regulation of DNA-dependent DNA replication initiation,GO:0031334~positive regulation of protein complex assembly,GO:0033044~regulation of chromosome organization,GO:0033262~regulation of nuclear cell cycle DNA replication,GO:0035563~positive regulation of chromat…	GO:0000776~kinetochore,GO:0005634~nucleus,GO:0005654~nucleoplasm,GO:0005829~cytosol,GO:0016604~nuclear body,	GO:0003677~DNA binding,GO:0003682~chromatin binding,GO:0005515~protein binding,GO:0070182~DNA polymerase binding,		R-HSA-1640170~Cell Cycle,R-HSA-453279~Mitotic G1 phase and G1/S transition,R-HSA-68867~Assembly of the pre-replicative complex,R-HSA-68949~Orc1 removal from chromatin,R-HSA-68962~Activation of the pre-replicative complex,R-HSA-69002~DNA Replication Pre-Initiation,R-HSA-69052~Switching of origins to a post-replicative state,R-HSA-69205~G1/S-Specific Transcription,R-HSA-69206~G1/S Transition,R-HSA-…
ENSG00000148848	219.965	3.33374	0.791806	4.2103	2.55035e-05	0.00926048	ADAM metallopeptidase domain 12 [Source:HGNC Symbol;Acc:HGNC:190]	ADAM12	GO:0006508~proteolysis,GO:0007155~cell adhesion,GO:0007520~myoblast fusion,GO:0045766~positive regulation of angiogenesis,	GO:0005576~extracellular region,GO:0005654~nucleoplasm,GO:0005886~plasma membrane,GO:0016021~integral component of membrane,	GO:0004222~metalloendopeptidase activity,GO:0005515~protein binding,GO:0008237~metallopeptidase activity,GO:0017124~SH3 domain binding,GO:0046872~metal ion binding,		R-HSA-1474244~Extracellular matrix organization,R-HSA-162582~Signal Transduction,R-HSA-177929~Signaling by EGFR,R-HSA-8941237~Invadopodia formation,R-HSA-9006934~Signaling by Receptor Tyrosine Kinases,
ENSG00000211895	3873.97	3.33318	0.935954	3.56126	0.000369081	0.0375555	immunoglobulin heavy constant alpha 1 [Source:HGNC Symbol;Acc:HGNC:5478]	IGHA1	GO:0001895~retina homeostasis,GO:0002250~adaptive immune response,GO:0003094~glomerular filtration,GO:0006910~phagocytosis, recognition,GO:0006911~phagocytosis, engulfment,GO:0006955~immune response,GO:0006958~complement activation, classical pathway,GO:0018298~protein-chromophore linkage,GO:0019731~antibacterial humoral response,GO:0042742~defense response to bacterium,GO:0045087~innate immune r…	GO:0005576~extracellular region,GO:0005615~extracellular space,GO:0009897~external side of plasma membrane,GO:0042571~immunoglobulin complex, circulating,GO:0070062~extracellular exosome,GO:0071735~IgG immunoglobulin complex,GO:0071745~IgA immunoglobulin complex,GO:0071748~monomeric IgA immunoglobulin complex,GO:0071751~secretory IgA immunoglobulin complex,GO:0071752~secretory dimeric IgA immunog…	GO:0003823~antigen binding,GO:0034987~immunoglobulin receptor binding,
ENSG00000148773	2147.19	3.30899	0.893007	3.70544	0.000211023	0.0301642	marker of proliferation Ki-67 [Source:HGNC Symbol;Acc:HGNC:7107]	MKI67	GO:0007049~cell cycle,GO:0007088~regulation of mitotic nuclear division,GO:0008283~cell proliferation,GO:0051983~regulation of chromosome segregation,GO:1902275~regulation of chromatin organization,	GO:0000793~condensed chromosome,GO:0005634~nucleus,GO:0005654~nucleoplasm,GO:0005694~chromosome,GO:0005730~nucleolus,GO:0016020~membrane,GO:0016604~nuclear body,	GO:0003677~DNA binding,GO:0003723~RNA binding,GO:0005515~protein binding,GO:0005524~ATP binding,GO:0008022~protein C-terminus binding,
ENSG00000154118	16.9691	3.25416	0.923058	3.52542	0.000422819	0.0396475	junctophilin 3 [Source:HGNC Symbol;Acc:HGNC:14203]	JPH3	GO:0007612~learning,GO:0007613~memory,GO:0035640~exploration behavior,GO:0040011~locomotion,GO:0048167~regulation of synaptic plasticity,GO:0048168~regulation of neuronal synaptic plasticity,GO:0050885~neuromuscular process controlling balance,GO:0060314~regulation of ryanodine-sensitive calcium-release channel activity,GO:0060402~calcium ion transport into cytosol,	GO:0005789~endoplasmic reticulum membrane,GO:0005886~plasma membrane,GO:0014701~junctional sarcoplasmic reticulum membrane,GO:0016020~membrane,GO:0016021~integral component of membrane,GO:0030314~junctional membrane complex,	GO:0005515~protein binding,
ENSG00000118520	27.8779	3.22799	0.910373	3.54579	0.000391438	0.0375555	arginase 1 [Source:HGNC Symbol;Acc:HGNC:663]	ARG1	GO:0000050~urea cycle,GO:0001889~liver development,GO:0001938~positive regulation of endothelial cell proliferation,GO:0002250~adaptive immune response,GO:0006525~arginine metabolic process,GO:0006527~arginine catabolic process,GO:0007568~aging,GO:0009410~response to xenobiotic stimulus,GO:0009635~response to herbicide,GO:0010042~response to manganese ion,GO:0010043~response to zinc ion,GO:001026…	GO:0005576~extracellular region,GO:0005615~extracellular space,GO:0005634~nucleus,GO:0005737~cytoplasm,GO:0005741~mitochondrial outer membrane,GO:0005829~cytosol,GO:0035578~azurophil granule lumen,GO:0035580~specific granule lumen,GO:0043005~neuron projection,GO:0043025~neuronal cell body,	GO:0004053~arginase activity,GO:0005515~protein binding,GO:0016813~hydrolase activity, acting on carbon-nitrogen (but not peptide) bonds, in linear amidines,GO:0030145~manganese ion binding,GO:0042802~identical protein binding,GO:0046872~metal ion binding,	hsa00220:Arginine biosynthesis,hsa00330:Arginine and proline metabolism,hsa01100:Metabolic pathways,hsa01230:Biosynthesis of amino acids,hsa05146:Amoebiasis,	R-HSA-1430728~Metabolism,R-HSA-168249~Innate Immune System,R-HSA-168256~Immune System,R-HSA-6798695~Neutrophil degranulation,R-HSA-70635~Urea cycle,R-HSA-71291~Metabolism of amino acids and derivatives,
ENSG00000101425	70.6729	3.22429	0.89812	3.59004	0.000330624	0.035939	bactericidal permeability increasing protein [Source:HGNC Symbol;Acc:HGNC:1095]	BPI	GO:0019731~antibacterial humoral response,GO:0031663~lipopolysaccharide-mediated signaling pathway,GO:0032715~negative regulation of interleukin-6 production,GO:0032717~negative regulation of interleukin-8 production,GO:0032720~negative regulation of tumor necrosis factor production,GO:0043031~negative regulation of macrophage activation,GO:0045087~innate immune response,GO:0050829~defense respon…	GO:0005576~extracellular region,GO:0005615~extracellular space,GO:0005737~cytoplasm,GO:0010494~cytoplasmic stress granule,GO:0016020~membrane,GO:0035578~azurophil granule lumen,GO:0035580~specific granule lumen,GO:0070062~extracellular exosome,	GO:0001530~lipopolysaccharide binding,		R-HSA-166016~Toll Like Receptor 4 (TLR4) Cascade,R-HSA-168249~Innate Immune System,R-HSA-168256~Immune System,R-HSA-168898~Toll-like Receptor Cascades,R-HSA-6798695~Neutrophil degranulation,R-HSA-6803157~Antimicrobial peptides,
ENSG00000108839	54.3886	3.16458	0.692476	4.56996	4.87823e-06	0.00371489	arachidonate 12-lipoxygenase, 12S type [Source:HGNC Symbol;Acc:HGNC:429]	ALOX12	GO:0006629~lipid metabolic process,GO:0007568~aging,GO:0010628~positive regulation of gene expression,GO:0010656~negative regulation of muscle cell apoptotic process,GO:0019369~arachidonic acid metabolic process,GO:0019372~lipoxygenase pathway,GO:0019395~fatty acid oxidation,GO:0033559~unsaturated fatty acid metabolic process,GO:0034440~lipid oxidation,GO:0042554~superoxide anion generation,GO:00…	GO:0005737~cytoplasm,GO:0005829~cytosol,GO:0005886~plasma membrane,GO:0016020~membrane,GO:0042383~sarcolemma,GO:0070062~extracellular exosome,	GO:0004052~arachidonate 12-lipoxygenase activity,GO:0005506~iron ion binding,GO:0005515~protein binding,GO:0016165~linoleate 13S-lipoxygenase activity,GO:0016702~oxidoreductase activity, acting on single donors with incorporation of molecular oxygen, incorporation of two atoms of oxygen,GO:0047977~hepoxilin-epoxide hydrolase activity,GO:0050473~arachidonate 15-lipoxygenase activity,	hsa00590:Arachidonic acid metabolism,hsa01100:Metabolic pathways,hsa01523:Antifolate resistance,hsa04726:Serotonergic synapse,hsa04750:Inflammatory mediator regulation of TRP channels,	R-HSA-1430728~Metabolism,R-HSA-2142696~Synthesis of Hepoxilins (HX) and Trioxilins (TrX),R-HSA-2142700~Synthesis of Lipoxins (LX),R-HSA-2142712~Synthesis of 12-eicosatetraenoic acid derivatives,R-HSA-2142753~Arachidonic acid metabolism,R-HSA-556833~Metabolism of lipids,R-HSA-8978868~Fatty acid metabolism,R-HSA-9018677~Biosynthesis of DHA-derived SPMs,R-HSA-9018678~Biosynthesis of specialized pror…
ENSG00000072571	25.486	3.15459	0.724035	4.35696	1.31884e-05	0.00661979	hyaluronan mediated motility receptor [Source:HGNC Symbol;Acc:HGNC:5012]	HMMR	GO:0006898~receptor-mediated endocytosis,GO:0030214~hyaluronan catabolic process,	GO:0005737~cytoplasm,GO:0005813~centrosome,GO:0005819~spindle,GO:0005829~cytosol,GO:0005886~plasma membrane,GO:0009986~cell surface,GO:0015630~microtubule cytoskeleton,GO:0016020~membrane,	GO:0005515~protein binding,GO:0005540~hyaluronic acid binding,GO:0038024~cargo receptor activity,	hsa04512:ECM-receptor interaction,	R-HSA-1430728~Metabolism,R-HSA-1630316~Glycosaminoglycan metabolism,R-HSA-1640170~Cell Cycle,R-HSA-2142845~Hyaluronan metabolism,R-HSA-2160916~Hyaluronan uptake and degradation,R-HSA-453274~Mitotic G2-G2/M phases,R-HSA-69275~G2/M Transition,R-HSA-69278~Cell Cycle, Mitotic,R-HSA-71387~Metabolism of carbohydrates,R-HSA-8854518~AURKA Activation by TPX2,
ENSG00000286522	157.906	3.14368	0.774003	4.06158	4.87409e-05	0.0132034	H3 clustered histone 2 [Source:HGNC Symbol;Acc:HGNC:4776]	H3C2	GO:0006334~nucleosome assembly,GO:0006335~DNA replication-dependent nucleosome assembly,GO:0032200~telomere organization,GO:0040029~regulation of gene expression, epigenetic,GO:0060968~regulation of gene silencing,	GO:0000228~nuclear chromosome,GO:0000786~nucleosome,GO:0005576~extracellular region,GO:0005634~nucleus,GO:0005654~nucleoplasm,GO:0016020~membrane,GO:0032991~macromolecular complex,GO:0070062~extracellular exosome,	GO:0003677~DNA binding,GO:0005515~protein binding,GO:0030527~structural constituent of chromatin,GO:0045296~cadherin binding,GO:0046982~protein heterodimerization activity,	hsa04613:Neutrophil extracellular trap formation,hsa05034:Alcoholism,hsa05131:Shigellosis,hsa05202:Transcriptional misregulation in cancer,hsa05322:Systemic lupus erythematosus,	R-HSA-109582~Hemostasis,R-HSA-1266695~Interleukin-7 signaling,R-HSA-1266738~Developmental Biology,R-HSA-1280215~Cytokine Signaling in Immune system,R-HSA-1474165~Reproduction,R-HSA-1500620~Meiosis,R-HSA-157118~Signaling by NOTCH,R-HSA-162582~Signal Transduction,R-HSA-1640170~Cell Cycle,R-HSA-1643685~Disease,R-HSA-168256~Immune System,R-HSA-1912408~Pre-NOTCH Transcription and Translation,R-HSA-191…
ENSG00000203852	263.363	3.13462	0.779947	4.01901	5.84424e-05	0.0146673	H3 clustered histone 15 [Source:HGNC Symbol;Acc:HGNC:20505]	H3C15	GO:0006334~nucleosome assembly,	GO:0000786~nucleosome,GO:0005576~extracellular region,GO:0005634~nucleus,GO:0005654~nucleoplasm,GO:0070062~extracellular exosome,	GO:0003677~DNA binding,GO:0005515~protein binding,GO:0030527~structural constituent of chromatin,GO:0046982~protein heterodimerization activity,	hsa04613:Neutrophil extracellular trap formation,hsa05034:Alcoholism,hsa05131:Shigellosis,hsa05202:Transcriptional misregulation in cancer,hsa05322:Systemic lupus erythematosus,	R-HSA-109582~Hemostasis,R-HSA-1266695~Interleukin-7 signaling,R-HSA-1266738~Developmental Biology,R-HSA-1280215~Cytokine Signaling in Immune system,R-HSA-1474165~Reproduction,R-HSA-1500620~Meiosis,R-HSA-157118~Signaling by NOTCH,R-HSA-162582~Signal Transduction,R-HSA-1640170~Cell Cycle,R-HSA-1643685~Disease,R-HSA-168256~Immune System,R-HSA-1912408~Pre-NOTCH Transcription and Translation,R-HSA-191…
ENSG00000123975	37.8737	3.11892	0.87947	3.54637	0.000390582	0.0375555	CDC28 protein kinase regulatory subunit 2 [Source:HGNC Symbol;Acc:HGNC:2000]	CKS2	GO:0006357~regulation of transcription from RNA polymerase II promoter,GO:0007127~meiosis I,GO:0007346~regulation of mitotic cell cycle,GO:0008283~cell proliferation,GO:0044772~mitotic cell cycle phase transition,GO:0045737~positive regulation of cyclin-dependent protein serine/threonine kinase activity,GO:0048144~fibroblast proliferation,GO:0051301~cell division,	GO:0000307~cyclin-dependent protein kinase holoenzyme complex,GO:0019005~SCF ubiquitin ligase complex,	GO:0003682~chromatin binding,GO:0005515~protein binding,GO:0019901~protein kinase binding,GO:0042393~histone binding,GO:0043130~ubiquitin binding,GO:0061575~cyclin-dependent protein serine/threonine kinase activator activity,	hsa05200:Pathways in cancer,hsa05222:Small cell lung cancer,
ENSG00000111665	37.5738	3.0072	0.849439	3.54022	0.000399798	0.0381171	cell division cycle associated 3 [Source:HGNC Symbol;Acc:HGNC:14624]	CDCA3	GO:0007049~cell cycle,GO:0016567~protein ubiquitination,GO:0051301~cell division,	GO:0005829~cytosol,GO:0005912~adherens junction,	GO:0005515~protein binding,
ENSG00000203747	608.648	2.97611	0.82745	3.59673	0.000322242	0.0358219	Fc fragment of IgG receptor IIIa [Source:HGNC Symbol;Acc:HGNC:3619]	FCGR3A	GO:0001788~antibody-dependent cellular cytotoxicity,GO:0006955~immune response,GO:0007166~cell surface receptor signaling pathway,GO:0014065~phosphatidylinositol 3-kinase signaling,GO:0019722~calcium-mediated signaling,GO:0030101~natural killer cell activation,GO:0032760~positive regulation of tumor necrosis factor production,GO:0032819~positive regulation of natural killer cell proliferation,GO:…	GO:0005615~extracellular space,GO:0005886~plasma membrane,GO:0005887~integral component of plasma membrane,GO:0009897~external side of plasma membrane,GO:0016021~integral component of membrane,GO:0033001~Fc-gamma receptor III complex,GO:0070062~extracellular exosome,	GO:0004888~transmembrane signaling receptor activity,GO:0005515~protein binding,GO:0019772~low-affinity IgG receptor activity,GO:0019864~IgG binding,	hsa04145:Phagosome,hsa04380:Osteoclast differentiation,hsa04613:Neutrophil extracellular trap formation,hsa04650:Natural killer cell mediated cytotoxicity,hsa04666:Fc gamma R-mediated phagocytosis,hsa05140:Leishmaniasis,hsa05150:Staphylococcus aureus infection,hsa05152:Tuberculosis,hsa05322:Systemic lupus erythematosus,	R-HSA-1280218~Adaptive Immune System,R-HSA-1643685~Disease,R-HSA-168249~Innate Immune System,R-HSA-168256~Immune System,R-HSA-198933~Immunoregulatory interactions between a Lymphoid and a non-Lymphoid cell,R-HSA-2029480~Fcgamma receptor (FCGR) dependent phagocytosis,R-HSA-2029481~FCGR activation,R-HSA-2029482~Regulation of actin dynamics for phagocytic cup formation,R-HSA-2029485~Role of phosphol…
ENSG00000203811	229.767	2.94432	0.735189	4.00484	6.20593e-05	0.014917	H3 clustered histone 14 [Source:HGNC Symbol;Acc:HGNC:20503]	H3C14	GO:0006334~nucleosome assembly,	GO:0000786~nucleosome,GO:0005576~extracellular region,GO:0005634~nucleus,GO:0005654~nucleoplasm,GO:0070062~extracellular exosome,	GO:0003677~DNA binding,GO:0005515~protein binding,GO:0030527~structural constituent of chromatin,GO:0046982~protein heterodimerization activity,	hsa04613:Neutrophil extracellular trap formation,hsa05034:Alcoholism,hsa05131:Shigellosis,hsa05202:Transcriptional misregulation in cancer,hsa05322:Systemic lupus erythematosus,	R-HSA-109582~Hemostasis,R-HSA-1266695~Interleukin-7 signaling,R-HSA-1266738~Developmental Biology,R-HSA-1280215~Cytokine Signaling in Immune system,R-HSA-1474165~Reproduction,R-HSA-1500620~Meiosis,R-HSA-157118~Signaling by NOTCH,R-HSA-162582~Signal Transduction,R-HSA-1640170~Cell Cycle,R-HSA-1643685~Disease,R-HSA-168256~Immune System,R-HSA-1912408~Pre-NOTCH Transcription and Translation,R-HSA-191…
ENSG00000162551	417.308	2.89547	0.592675	4.88542	1.03206e-06	0.00141622	alkaline phosphatase, biomineralization associated [Source:HGNC Symbol;Acc:HGNC:438]	ALPL	GO:0001501~skeletal system development,GO:0001649~osteoblast differentiation,GO:0001958~endochondral ossification,GO:0003006~developmental process involved in reproduction,GO:0010259~multicellular organism aging,GO:0016311~dephosphorylation,GO:0019725~cellular homeostasis,GO:0030282~bone mineralization,GO:0032496~response to lipopolysaccharide,GO:0032868~response to insulin,GO:0033280~response to…	GO:0005576~extracellular region,GO:0005615~extracellular space,GO:0005758~mitochondrial intermembrane space,GO:0005886~plasma membrane,GO:0016020~membrane,GO:0031012~extracellular matrix,GO:0031225~anchored component of membrane,GO:0031966~mitochondrial membrane,GO:0065010~extracellular membrane-bounded organelle,GO:0070062~extracellular exosome,	GO:0004035~alkaline phosphatase activity,GO:0004427~inorganic diphosphatase activity,GO:0005509~calcium ion binding,GO:0005515~protein binding,GO:0016462~pyrophosphatase activity,GO:0016887~ATPase activity,GO:0033883~pyridoxal phosphatase activity,GO:0043262~adenosine-diphosphatase activity,GO:0046872~metal ion binding,GO:0050187~phosphoamidase activity,GO:0052732~phosphoethanolamine phosphatase …	hsa00730:Thiamine metabolism,hsa00790:Folate biosynthesis,hsa01100:Metabolic pathways,hsa01240:Biosynthesis of cofactors,	R-HSA-163125~Post-translational modification: synthesis of GPI-anchored proteins,R-HSA-392499~Metabolism of proteins,R-HSA-597592~Post-translational protein modification,
ENSG00000196787	171.134	2.88437	0.667153	4.3234	1.53642e-05	0.00728348	H2A clustered histone 11 [Source:HGNC Symbol;Acc:HGNC:4737]	H2AC11	GO:0006342~chromatin silencing,	GO:0000786~nucleosome,GO:0005634~nucleus,GO:0070062~extracellular exosome,	GO:0003677~DNA binding,GO:0005515~protein binding,GO:0019899~enzyme binding,GO:0030527~structural constituent of chromatin,GO:0046982~protein heterodimerization activity,	hsa04217:Necroptosis,hsa04613:Neutrophil extracellular trap formation,hsa05034:Alcoholism,hsa05322:Systemic lupus erythematosus,	R-HSA-1643685~Disease,R-HSA-3214815~HDACs deacetylate histones,R-HSA-3214847~HATs acetylate histones,R-HSA-3214858~RMTs methylate histone arginines,R-HSA-3247509~Chromatin modifying enzymes,R-HSA-392499~Metabolism of proteins,R-HSA-4839726~Chromatin organization,R-HSA-5663205~Infectious disease,R-HSA-5688426~Deubiquitination,R-HSA-5689603~UCH proteinases,R-HSA-5689880~Ub-specific processing prote…
ENSG00000273983	90.2447	2.86405	0.823344	3.47856	0.000504113	0.0452799	H3 clustered histone 8 [Source:HGNC Symbol;Acc:HGNC:4772]	H3C8	GO:0006334~nucleosome assembly,GO:0006335~DNA replication-dependent nucleosome assembly,GO:0032200~telomere organization,GO:0040029~regulation of gene expression, epigenetic,GO:0060968~regulation of gene silencing,	GO:0000228~nuclear chromosome,GO:0000786~nucleosome,GO:0005576~extracellular region,GO:0005634~nucleus,GO:0005654~nucleoplasm,GO:0016020~membrane,GO:0032991~macromolecular complex,GO:0070062~extracellular exosome,	GO:0003677~DNA binding,GO:0005515~protein binding,GO:0030527~structural constituent of chromatin,GO:0045296~cadherin binding,GO:0046982~protein heterodimerization activity,	hsa04613:Neutrophil extracellular trap formation,hsa05034:Alcoholism,hsa05131:Shigellosis,hsa05202:Transcriptional misregulation in cancer,hsa05322:Systemic lupus erythematosus,	R-HSA-109582~Hemostasis,R-HSA-1266695~Interleukin-7 signaling,R-HSA-1266738~Developmental Biology,R-HSA-1280215~Cytokine Signaling in Immune system,R-HSA-1474165~Reproduction,R-HSA-1500620~Meiosis,R-HSA-157118~Signaling by NOTCH,R-HSA-162582~Signal Transduction,R-HSA-1640170~Cell Cycle,R-HSA-1643685~Disease,R-HSA-168256~Immune System,R-HSA-1912408~Pre-NOTCH Transcription and Translation,R-HSA-191…
ENSG00000133069	278.372	2.84415	0.794631	3.57921	0.000344634	0.0365312	transmembrane and coiled-coil domain family 2 [Source:HGNC Symbol;Acc:HGNC:24239]	TMCC2	GO:0042982~amyloid precursor protein metabolic process,	GO:0005783~endoplasmic reticulum,GO:0005789~endoplasmic reticulum membrane,GO:0012505~endomembrane system,GO:0016021~integral component of membrane,	GO:0005515~protein binding,
ENSG00000111206	105.089	2.79651	0.756863	3.69487	0.000219997	0.030278	forkhead box M1 [Source:HGNC Symbol;Acc:HGNC:3818]	FOXM1	GO:0000086~G2/M transition of mitotic cell cycle,GO:0000122~negative regulation of transcription from RNA polymerase II promoter,GO:0001558~regulation of cell growth,GO:0006281~DNA repair,GO:0006357~regulation of transcription from RNA polymerase II promoter,GO:0006978~DNA damage response, signal transduction by p53 class mediator resulting in transcription of p21 class mediator,GO:0008284~positi…	GO:0000785~chromatin,GO:0005634~nucleus,GO:0005654~nucleoplasm,	GO:0000977~RNA polymerase II regulatory region sequence-specific DNA binding,GO:0000981~RNA polymerase II transcription factor activity, sequence-specific DNA binding,GO:0003677~DNA binding,GO:0003700~transcription factor activity, sequence-specific DNA binding,GO:0005515~protein binding,GO:0019901~protein kinase binding,GO:0043565~sequence-specific DNA binding,	hsa04218:Cellular senescence,	R-HSA-156711~Polo-like kinase mediated events,R-HSA-1640170~Cell Cycle,R-HSA-453274~Mitotic G2-G2/M phases,R-HSA-69273~Cyclin A/B1/B2 associated events during G2/M transition,R-HSA-69275~G2/M Transition,R-HSA-69278~Cell Cycle, Mitotic,
ENSG00000164932	45.2755	2.77019	0.743938	3.72369	0.000196332	0.0296514	collagen triple helix repeat containing 1 [Source:HGNC Symbol;Acc:HGNC:18831]	CTHRC1	GO:0001649~osteoblast differentiation,GO:0016477~cell migration,GO:0032092~positive regulation of protein binding,GO:0033687~osteoblast proliferation,GO:0033690~positive regulation of osteoblast proliferation,GO:0043932~ossification involved in bone remodeling,GO:0045669~positive regulation of osteoblast differentiation,GO:0060071~Wnt signaling pathway, planar cell polarity pathway,GO:0060122~inn…	GO:0005576~extracellular region,GO:0005581~collagen trimer,GO:0005615~extracellular space,GO:0005737~cytoplasm,GO:0016528~sarcoplasm,	GO:0005109~frizzled binding,GO:0005201~extracellular matrix structural constituent,GO:0017147~Wnt-protein binding,
ENSG00000157456	27.2012	2.70621	0.582475	4.64605	3.38351e-06	0.0030391	cyclin B2 [Source:HGNC Symbol;Acc:HGNC:1580]	CCNB2	GO:0000079~regulation of cyclin-dependent protein serine/threonine kinase activity,GO:0001701~in utero embryonic development,GO:0007057~spindle assembly involved in female meiosis I,GO:0008315~meiotic G2/MI transition,GO:0040008~regulation of growth,GO:0043029~T cell homeostasis,GO:0044772~mitotic cell cycle phase transition,GO:0048538~thymus development,GO:0051301~cell division,	GO:0000307~cyclin-dependent protein kinase holoenzyme complex,GO:0005634~nucleus,GO:0005737~cytoplasm,GO:0005813~centrosome,GO:0005829~cytosol,GO:0015630~microtubule cytoskeleton,GO:0016020~membrane,	GO:0005515~protein binding,GO:0016538~cyclin-dependent protein serine/threonine kinase regulator activity,GO:0045296~cadherin binding,	hsa04068:FoxO signaling pathway,hsa04110:Cell cycle,hsa04114:Oocyte meiosis,hsa04115:p53 signaling pathway,hsa04218:Cellular senescence,hsa04914:Progesterone-mediated oocyte maturation,hsa05166:Human T-cell leukemia virus 1 infection,hsa05170:Human immunodeficiency virus 1 infection,	R-HSA-156711~Polo-like kinase mediated events,R-HSA-162658~Golgi Cisternae Pericentriolar Stack Reorganization,R-HSA-1640170~Cell Cycle,R-HSA-2500257~Resolution of Sister Chromatid Cohesion,R-HSA-2514853~Condensation of Prometaphase Chromosomes,R-HSA-2555396~Mitotic Metaphase and Anaphase,R-HSA-2565942~Regulation of PLK1 Activity at G2/M Transition,R-HSA-2980766~Nuclear Envelope Breakdown,R-HSA-2…
ENSG00000137812	57.3306	2.689	0.720093	3.73424	0.000188286	0.0292118	kinetochore scaffold 1 [Source:HGNC Symbol;Acc:HGNC:24054]	KNL1	GO:0001675~acrosome assembly,GO:0008608~attachment of spindle microtubules to kinetochore,GO:0034501~protein localization to kinetochore,GO:0051301~cell division,	GO:0000776~kinetochore,GO:0001669~acrosomal vesicle,GO:0005634~nucleus,GO:0005654~nucleoplasm,GO:0005829~cytosol,GO:0016604~nuclear body,	GO:0005515~protein binding,		R-HSA-141424~Amplification of signal from the kinetochores,R-HSA-141444~Amplification of signal from unattached kinetochores via a MAD2 inhibitory signal,R-HSA-162582~Signal Transduction,R-HSA-1640170~Cell Cycle,R-HSA-194315~Signaling by Rho GTPases,R-HSA-195258~RHO GTPase Effectors,R-HSA-2467813~Separation of Sister Chromatids,R-HSA-2500257~Resolution of Sister Chromatid Cohesion,R-HSA-2555396~M…
ENSG00000162511	1322.62	2.66485	0.739742	3.6024	0.000315295	0.0358219	lysosomal protein transmembrane 5 [Source:HGNC Symbol;Acc:HGNC:29612]	LAPTM5	GO:0002357~defense response to tumor cell,GO:0002720~positive regulation of cytokine production involved in immune response,GO:0006622~protein targeting to lysosome,GO:0006886~intracellular protein transport,GO:0006919~activation of cysteine-type endopeptidase activity involved in apoptotic process,GO:0012502~induction of programmed cell death,GO:0031398~positive regulation of protein ubiquitinat…	GO:0005764~lysosome,GO:0005765~lysosomal membrane,GO:0005829~cytosol,GO:0005886~plasma membrane,GO:0005887~integral component of plasma membrane,GO:0016021~integral component of membrane,GO:0030133~transport vesicle,GO:0031410~cytoplasmic vesicle,GO:0032991~macromolecular complex,GO:0048471~perinuclear region of cytoplasm,	GO:0005515~protein binding,GO:0031625~ubiquitin protein ligase binding,	hsa04142:Lysosome,
ENSG00000182487	207.322	2.59552	0.731609	3.54769	0.000388622	0.0375555	neutrophil cytosolic factor 1B pseudogene [Source:HGNC Symbol;Acc:HGNC:32522]	NCF1B	-
ENSG00000006283	57.1713	2.58834	0.699987	3.6977	0.000217562	0.0301922	calcium voltage-gated channel subunit alpha1 G [Source:HGNC Symbol;Acc:HGNC:1394]	CACNA1G	GO:0003163~sinoatrial node development,GO:0007268~chemical synaptic transmission,GO:0010045~response to nickel cation,GO:0019228~neuronal action potential,GO:0034765~regulation of ion transmembrane transport,GO:0035725~sodium ion transmembrane transport,GO:0042391~regulation of membrane potential,GO:0045956~positive regulation of calcium ion-dependent exocytosis,GO:0060371~regulation of atrial ca…	GO:0001518~voltage-gated sodium channel complex,GO:0005737~cytoplasm,GO:0005886~plasma membrane,GO:0005891~voltage-gated calcium channel complex,GO:0043005~neuron projection,GO:0045202~synapse,	GO:0005245~voltage-gated calcium channel activity,GO:0005248~voltage-gated sodium channel activity,GO:0008332~low voltage-gated calcium channel activity,GO:0086056~voltage-gated calcium channel activity involved in AV node cell action potential,GO:0086059~voltage-gated calcium channel activity involved SA node cell action potential,GO:0097110~scaffold protein binding,	hsa04010:MAPK signaling pathway,hsa04020:Calcium signaling pathway,hsa04713:Circadian entrainment,hsa04925:Aldosterone synthesis and secretion,hsa04927:Cortisol synthesis and secretion,hsa04929:GnRH secretion,hsa04930:Type II diabetes mellitus,hsa04934:Cushing syndrome,	R-HSA-1266738~Developmental Biology,R-HSA-375165~NCAM signaling for neurite out-growth,R-HSA-397014~Muscle contraction,R-HSA-419037~NCAM1 interactions,R-HSA-422475~Axon guidance,R-HSA-445355~Smooth Muscle Contraction,R-HSA-9675108~Nervous system development,
ENSG00000184661	32.887	2.57888	0.605458	4.25939	2.04988e-05	0.00813565	cell division cycle associated 2 [Source:HGNC Symbol;Acc:HGNC:14623]	CDCA2	GO:0007049~cell cycle,GO:0007059~chromosome segregation,GO:0007088~regulation of mitotic nuclear division,GO:0035307~positive regulation of protein dephosphorylation,GO:0051301~cell division,GO:0051983~regulation of chromosome segregation,	GO:0005634~nucleus,GO:0005654~nucleoplasm,GO:0005694~chromosome,GO:0005829~cytosol,
ENSG00000173535	94.8674	2.56516	0.660073	3.88618	0.000101834	0.0214556	TNF receptor superfamily member 10c [Source:HGNC Symbol;Acc:HGNC:11906]	TNFRSF10C	GO:0036462~TRAIL-activated apoptotic signaling pathway,GO:0043065~positive regulation of apoptotic process,	GO:0005886~plasma membrane,GO:0009986~cell surface,GO:0016021~integral component of membrane,GO:0031225~anchored component of membrane,	GO:0004888~transmembrane signaling receptor activity,GO:0005515~protein binding,GO:0045569~TRAIL binding,	hsa04060:Cytokine-cytokine receptor interaction,hsa04061:Viral protein interaction with cytokine and cytokine receptor,	R-HSA-212436~Generic Transcription Pathway,R-HSA-3700989~Transcriptional Regulation by TP53,R-HSA-5633008~TP53 Regulates Transcription of Cell Death Genes,R-HSA-6803211~TP53 Regulates Transcription of Death Receptors and Ligands,R-HSA-73857~RNA Polymerase II Transcription,R-HSA-74160~Gene expression (Transcription),
ENSG00000134690	17.7828	2.56206	0.713159	3.59256	0.000327447	0.0358219	cell division cycle associated 8 [Source:HGNC Symbol;Acc:HGNC:14629]	CDCA8	GO:0000070~mitotic sister chromatid segregation,GO:0000278~mitotic cell cycle,GO:0000281~mitotic cytokinesis,GO:0001934~positive regulation of protein phosphorylation,GO:0006468~protein phosphorylation,GO:0007052~mitotic spindle organization,GO:0007080~mitotic metaphase plate congression,GO:0051256~mitotic spindle midzone assembly,GO:0051276~chromosome organization,GO:0051301~cell division,GO:009…	GO:0000775~chromosome, centromeric region,GO:0005654~nucleoplasm,GO:0005730~nucleolus,GO:0005829~cytosol,GO:0010369~chromocenter,GO:0015630~microtubule cytoskeleton,GO:0030496~midbody,GO:0032133~chromosome passenger complex,GO:0032991~macromolecular complex,GO:0045171~intercellular bridge,GO:0051233~spindle midzone,	GO:0005515~protein binding,		R-HSA-141424~Amplification of signal from the kinetochores,R-HSA-141444~Amplification of signal from unattached kinetochores via a MAD2 inhibitory signal,R-HSA-162582~Signal Transduction,R-HSA-1640170~Cell Cycle,R-HSA-194315~Signaling by Rho GTPases,R-HSA-195258~RHO GTPase Effectors,R-HSA-2467813~Separation of Sister Chromatids,R-HSA-2500257~Resolution of Sister Chromatid Cohesion,R-HSA-2555396~M…
ENSG00000136295	673.945	2.55104	0.719425	3.54594	0.000391208	0.0375555	tweety family member 3 [Source:HGNC Symbol;Acc:HGNC:22222]	TTYH3	GO:0006821~chloride transport,GO:0034220~ion transmembrane transport,GO:1902476~chloride transmembrane transport,	GO:0005886~plasma membrane,GO:0034707~chloride channel complex,GO:0070062~extracellular exosome,	GO:0005229~intracellular calcium activated chloride channel activity,GO:0005254~chloride channel activity,GO:0072320~volume-sensitive chloride channel activity,		R-HSA-2672351~Stimuli-sensing channels,R-HSA-382551~Transport of small molecules,R-HSA-983712~Ion channel transport,
ENSG00000237649	102.794	2.51164	0.66022	3.80425	0.000142236	0.0259645	kinesin family member C1 [Source:HGNC Symbol;Acc:HGNC:6389]	KIFC1	GO:0000070~mitotic sister chromatid segregation,GO:0007018~microtubule-based movement,GO:0007080~mitotic metaphase plate congression,GO:0007283~spermatogenesis,GO:0051301~cell division,GO:0090307~mitotic spindle assembly,	GO:0005634~nucleus,GO:0005737~cytoplasm,GO:0005769~early endosome,GO:0005815~microtubule organizing center,GO:0005871~kinesin complex,GO:0005874~microtubule,GO:0016020~membrane,GO:0072686~mitotic spindle,	GO:0003777~microtubule motor activity,GO:0005524~ATP binding,GO:0008017~microtubule binding,GO:0016887~ATPase activity,GO:1990939~ATP-dependent microtubule motor activity,		R-HSA-109582~Hemostasis,R-HSA-199991~Membrane Trafficking,R-HSA-5653656~Vesicle-mediated transport,R-HSA-6811434~COPI-dependent Golgi-to-ER retrograde traffic,R-HSA-6811442~Intra-Golgi and retrograde Golgi-to-ER traffic,R-HSA-8856688~Golgi-to-ER retrograde transport,R-HSA-983189~Kinesins,R-HSA-983231~Factors involved in megakaryocyte development and platelet production,
ENSG00000260335	20.8043	2.50579	0.653181	3.83629	0.000124908	0.0239516	coronin, actin binding protein, 1A (CORO1A) pseudogene		-
ENSG00000276903	143.451	2.5014	0.674712	3.70736	0.000209429	0.0301642	H2A clustered histone 16 [Source:HGNC Symbol;Acc:HGNC:4730]	H2AC16	GO:0006342~chromatin silencing,	GO:0000786~nucleosome,GO:0005634~nucleus,GO:0070062~extracellular exosome,	GO:0003677~DNA binding,GO:0005515~protein binding,GO:0019899~enzyme binding,GO:0030527~structural constituent of chromatin,GO:0046982~protein heterodimerization activity,	hsa04217:Necroptosis,hsa04613:Neutrophil extracellular trap formation,hsa05034:Alcoholism,hsa05322:Systemic lupus erythematosus,	R-HSA-1643685~Disease,R-HSA-3214815~HDACs deacetylate histones,R-HSA-3214847~HATs acetylate histones,R-HSA-3214858~RMTs methylate histone arginines,R-HSA-3247509~Chromatin modifying enzymes,R-HSA-392499~Metabolism of proteins,R-HSA-4839726~Chromatin organization,R-HSA-5663205~Infectious disease,R-HSA-5688426~Deubiquitination,R-HSA-5689603~UCH proteinases,R-HSA-5689880~Ub-specific processing prote…
ENSG00000273542	373.498	2.49549	0.659051	3.78649	0.000152792	0.0266924	H4 clustered histone 12 [Source:HGNC Symbol;Acc:HGNC:4784]	H4C12	GO:0006334~nucleosome assembly,GO:0006335~DNA replication-dependent nucleosome assembly,GO:0006336~DNA replication-independent nucleosome assembly,GO:0006352~DNA-templated transcription, initiation,GO:0032200~telomere organization,GO:0045653~negative regulation of megakaryocyte differentiation,GO:0061644~protein localization to CENP-A containing chromatin,	GO:0000228~nuclear chromosome,GO:0000781~chromosome, telomeric region,GO:0000786~nucleosome,GO:0005576~extracellular region,GO:0005634~nucleus,GO:0005654~nucleoplasm,GO:0016020~membrane,GO:0032991~macromolecular complex,GO:0043505~CENP-A containing nucleosome,GO:0070062~extracellular exosome,	GO:0003677~DNA binding,GO:0003723~RNA binding,GO:0005515~protein binding,GO:0019904~protein domain specific binding,GO:0030527~structural constituent of chromatin,GO:0046982~protein heterodimerization activity,	hsa04613:Neutrophil extracellular trap formation,hsa05034:Alcoholism,hsa05203:Viral carcinogenesis,hsa05322:Systemic lupus erythematosus,	R-HSA-110328~Recognition and association of DNA glycosylase with site containing an affected pyrimidine,R-HSA-110329~Cleavage of the damaged pyrimidine ,R-HSA-110330~Recognition and association of DNA glycosylase with site containing an affected purine,R-HSA-110331~Cleavage of the damaged purine,R-HSA-1221632~Meiotic synapsis,R-HSA-1266738~Developmental Biology,R-HSA-1474165~Reproduction,R-HSA-15…
ENSG00000141526	302.28	2.47917	0.698408	3.54974	0.000385612	0.0375555	solute carrier family 16 member 3 [Source:HGNC Symbol;Acc:HGNC:10924]	SLC16A3	GO:0015718~monocarboxylic acid transport,GO:0030163~protein catabolic process,GO:0035873~lactate transmembrane transport,GO:0035879~plasma membrane lactate transport,GO:1901475~pyruvate transmembrane transport,	GO:0005886~plasma membrane,GO:0005887~integral component of plasma membrane,GO:0016020~membrane,GO:0016021~integral component of membrane,GO:0016323~basolateral plasma membrane,GO:0016324~apical plasma membrane,GO:0016328~lateral plasma membrane,GO:0031965~nuclear membrane,GO:0045202~synapse,GO:0098688~parallel fiber to Purkinje cell synapse,GO:0098839~postsynaptic density membrane,GO:0099061~int…	GO:0003723~RNA binding,GO:0005515~protein binding,GO:0008028~monocarboxylic acid transmembrane transporter activity,GO:0015129~lactate transmembrane transporter activity,GO:0015293~symporter activity,GO:0015650~lactate:proton symporter activity,GO:0050833~pyruvate transmembrane transporter activity,	hsa05230:Central carbon metabolism in cancer,	R-HSA-109582~Hemostasis,R-HSA-1428517~The citric acid (TCA) cycle and respiratory electron transport,R-HSA-1430728~Metabolism,R-HSA-202733~Cell surface interactions at the vascular wall,R-HSA-210991~Basigin interactions,R-HSA-382551~Transport of small molecules,R-HSA-425366~Transport of bile salts and organic acids, metal ions and amine compounds,R-HSA-425407~SLC-mediated transmembrane transport,…
ENSG00000099625	20.2291	2.44807	0.68367	3.58078	0.000342571	0.0365312	CACN subunit beta associated regulatory protein [Source:HGNC Symbol;Acc:HGNC:28617]	CBARP	GO:0045955~negative regulation of calcium ion-dependent exocytosis,GO:1901386~negative regulation of voltage-gated calcium channel activity,GO:1903170~negative regulation of calcium ion transmembrane transport,	GO:0005886~plasma membrane,GO:0016021~integral component of membrane,GO:0030141~secretory granule,GO:0030426~growth cone,GO:0030672~synaptic vesicle membrane,	GO:0044325~ion channel binding,
ENSG00000259753	500.996	2.44557	0.67409	3.62796	0.000285668	0.0346859	novel protein		GO:0007160~cell-matrix adhesion,GO:0007229~integrin-mediated signaling pathway,GO:0016477~cell migration,GO:0033627~cell adhesion mediated by integrin,GO:0070527~platelet aggregation,	GO:0005925~focal adhesion,GO:0008305~integrin complex,	GO:0001968~fibronectin binding,GO:0005178~integrin binding,
ENSG00000130635	4594.61	2.35099	0.642383	3.65979	0.000252419	0.0333214	collagen type V alpha 1 chain [Source:HGNC Symbol;Acc:HGNC:2209]	COL5A1	GO:0001568~blood vessel development,GO:0003007~heart morphogenesis,GO:0007155~cell adhesion,GO:0016477~cell migration,GO:0030198~extracellular matrix organization,GO:0030199~collagen fibril organization,GO:0032964~collagen biosynthetic process,GO:0035313~wound healing, spreading of epidermal cells,GO:0035989~tendon development,GO:0043588~skin development,GO:0045112~integrin biosynthetic process,G…	GO:0005576~extracellular region,GO:0005581~collagen trimer,GO:0005588~collagen type V trimer,GO:0005592~collagen type XI trimer,GO:0005604~basement membrane,GO:0005615~extracellular space,GO:0005788~endoplasmic reticulum lumen,GO:0031012~extracellular matrix,	GO:0005178~integrin binding,GO:0005201~extracellular matrix structural constituent,GO:0005515~protein binding,GO:0008201~heparin binding,GO:0030020~extracellular matrix structural constituent conferring tensile strength,GO:0043394~proteoglycan binding,GO:0046872~metal ion binding,GO:0048407~platelet-derived growth factor binding,	hsa04974:Protein digestion and absorption,	R-HSA-1266738~Developmental Biology,R-HSA-1442490~Collagen degradation,R-HSA-1474228~Degradation of the extracellular matrix,R-HSA-1474244~Extracellular matrix organization,R-HSA-1474290~Collagen formation,R-HSA-162582~Signal Transduction,R-HSA-1650814~Collagen biosynthesis and modifying enzymes,R-HSA-186797~Signaling by PDGF,R-HSA-2022090~Assembly of collagen fibrils and other multimeric structu…
ENSG00000088325	101.719	2.33281	0.641191	3.63825	0.000274499	0.0337908	TPX2 microtubule nucleation factor [Source:HGNC Symbol;Acc:HGNC:1249]	TPX2	GO:0000278~mitotic cell cycle,GO:0006915~apoptotic process,GO:0007020~microtubule nucleation,GO:0007026~negative regulation of microtubule depolymerization,GO:0032147~activation of protein kinase activity,GO:0051301~cell division,GO:0060236~regulation of mitotic spindle organization,GO:0090307~mitotic spindle assembly,	GO:0000922~spindle pole,GO:0005634~nucleus,GO:0005654~nucleoplasm,GO:0005737~cytoplasm,GO:0005819~spindle,GO:0005829~cytosol,GO:0005874~microtubule,GO:0005880~nuclear microtubule,GO:0015630~microtubule cytoskeleton,GO:0043203~axon hillock,GO:0045171~intercellular bridge,GO:0072686~mitotic spindle,	GO:0005515~protein binding,GO:0008017~microtubule binding,GO:0019901~protein kinase binding,GO:0030295~protein kinase activator activity,GO:0061676~importin-alpha family protein binding,		R-HSA-1640170~Cell Cycle,R-HSA-212436~Generic Transcription Pathway,R-HSA-3700989~Transcriptional Regulation by TP53,R-HSA-453274~Mitotic G2-G2/M phases,R-HSA-5633007~Regulation of TP53 Activity,R-HSA-6804756~Regulation of TP53 Activity through Phosphorylation,R-HSA-69275~G2/M Transition,R-HSA-69278~Cell Cycle, Mitotic,R-HSA-73857~RNA Polymerase II Transcription,R-HSA-74160~Gene expression (Trans…
ENSG00000150672	288.324	2.32975	0.461525	5.04795	4.46581e-07	0.000846817	discs large MAGUK scaffold protein 2 [Source:HGNC Symbol;Acc:HGNC:2901]	DLG2	GO:0007268~chemical synaptic transmission,GO:0009790~embryo development,GO:0035865~cellular response to potassium ion,GO:0043113~receptor clustering,GO:0045197~establishment or maintenance of epithelial cell apical/basal polarity,GO:0046037~GMP metabolic process,GO:0046710~GDP metabolic process,GO:0097120~receptor localization to synapse,GO:0098609~cell-cell adhesion,GO:0099641~anterograde axonal…	GO:0005829~cytosol,GO:0005886~plasma membrane,GO:0005912~adherens junction,GO:0014069~postsynaptic density,GO:0016020~membrane,GO:0016323~basolateral plasma membrane,GO:0030054~cell junction,GO:0031594~neuromuscular junction,GO:0043005~neuron projection,GO:0043204~perikaryon,GO:0044224~juxtaparanode region of axon,GO:0098839~postsynaptic density membrane,GO:1904115~axon cytoplasm,	GO:0004385~guanylate kinase activity,GO:0005515~protein binding,GO:0019900~kinase binding,	hsa04390:Hippo signaling pathway,hsa04530:Tight junction,hsa05165:Human papillomavirus infection,	R-HSA-112314~Neurotransmitter receptors and postsynaptic signal transmission,R-HSA-112315~Transmission across Chemical Synapses,R-HSA-112316~Neuronal System,R-HSA-162582~Signal Transduction,R-HSA-438064~Post NMDA receptor activation events,R-HSA-438066~Unblocking of NMDA receptors, glutamate binding and activation,R-HSA-442742~CREB1 phosphorylation through NMDA receptor-mediated activation of RAS…
ENSG00000167900	66.3133	2.31376	0.647691	3.57232	0.000353826	0.037274	thymidine kinase 1 [Source:HGNC Symbol;Acc:HGNC:11830]	TK1	GO:0006139~nucleobase-containing compound metabolic process,GO:0009157~deoxyribonucleoside monophosphate biosynthetic process,GO:0016310~phosphorylation,GO:0046104~thymidine metabolic process,GO:0051289~protein homotetramerization,GO:0071897~DNA biosynthetic process,	GO:0005829~cytosol,	GO:0004797~thymidine kinase activity,GO:0005515~protein binding,GO:0005524~ATP binding,GO:0008270~zinc ion binding,GO:0019136~deoxynucleoside kinase activity,GO:0042802~identical protein binding,	hsa00240:Pyrimidine metabolism,hsa00983:Drug metabolism - other enzymes,hsa01100:Metabolic pathways,hsa01232:Nucleotide metabolism,	R-HSA-1430728~Metabolism,R-HSA-15869~Metabolism of nucleotides,R-HSA-1640170~Cell Cycle,R-HSA-453279~Mitotic G1 phase and G1/S transition,R-HSA-69205~G1/S-Specific Transcription,R-HSA-69206~G1/S Transition,R-HSA-69278~Cell Cycle, Mitotic,R-HSA-73614~Pyrimidine salvage,R-HSA-8956321~Nucleotide salvage,
ENSG00000017427	273.001	2.30218	0.606879	3.79348	0.000148553	0.0266864	insulin like growth factor 1 [Source:HGNC Symbol;Acc:HGNC:5464]	IGF1	GO:0000187~activation of MAPK activity,GO:0001501~skeletal system development,GO:0001775~cell activation,GO:0001837~epithelial to mesenchymal transition,GO:0001932~regulation of protein phosphorylation,GO:0007165~signal transduction,GO:0007265~Ras protein signal transduction,GO:0007517~muscle organ development,GO:0008283~cell proliferation,GO:0008284~positive regulation of cell proliferation,GO:0…	GO:0005576~extracellular region,GO:0005615~extracellular space,GO:0016942~insulin-like growth factor binding protein complex,GO:0031093~platelet alpha granule lumen,GO:0035867~alphav-beta3 integrin-IGF-1-IGF1R complex,GO:0042567~insulin-like growth factor ternary complex,GO:0070382~exocytic vesicle,	GO:0005158~insulin receptor binding,GO:0005159~insulin-like growth factor receptor binding,GO:0005178~integrin binding,GO:0005179~hormone activity,GO:0005515~protein binding,GO:0008083~growth factor activity,	hsa01521:EGFR tyrosine kinase inhibitor resistance,hsa01522:Endocrine resistance,hsa04010:MAPK signaling pathway,hsa04014:Ras signaling pathway,hsa04015:Rap1 signaling pathway,hsa04066:HIF-1 signaling pathway,hsa04068:FoxO signaling pathway,hsa04114:Oocyte meiosis,hsa04115:p53 signaling pathway,hsa04150:mTOR signaling pathway,hsa04151:PI3K-Akt signaling pathway,hsa04152:AMPK signaling pathway,hsa…	R-HSA-109582~Hemostasis,R-HSA-114608~Platelet degranulation ,R-HSA-162582~Signal Transduction,R-HSA-2404192~Signaling by Type 1 Insulin-like Growth Factor 1 Receptor (IGF1R),R-HSA-2428924~IGF1R signaling cascade,R-HSA-2428928~IRS-related events triggered by IGF1R,R-HSA-2428933~SHC-related events triggered by IGF1R,R-HSA-2980736~Peptide hormone metabolism,R-HSA-381426~Regulation of Insulin-like Gr…
ENSG00000105472	51.1396	2.26731	0.57828	3.92078	8.8262e-05	0.0193113	C-type lectin domain containing 11A [Source:HGNC Symbol;Acc:HGNC:10576]	CLEC11A	GO:0001503~ossification,GO:0007165~signal transduction,GO:0008284~positive regulation of cell proliferation,	GO:0005576~extracellular region,GO:0005615~extracellular space,GO:0005737~cytoplasm,	GO:0005515~protein binding,GO:0008083~growth factor activity,GO:0030246~carbohydrate binding,
ENSG00000117399	42.9107	2.2329	0.628753	3.55131	0.000383312	0.0375555	cell division cycle 20 [Source:HGNC Symbol;Acc:HGNC:1723]	CDC20	GO:0007064~mitotic sister chromatid cohesion,GO:0007094~mitotic spindle assembly checkpoint,GO:0007346~regulation of mitotic cell cycle,GO:0007399~nervous system development,GO:0008284~positive regulation of cell proliferation,GO:0016567~protein ubiquitination,GO:0030154~cell differentiation,GO:0031145~anaphase-promoting complex-dependent catabolic process,GO:0031915~positive regulation of synapt…	GO:0000922~spindle pole,GO:0005654~nucleoplasm,GO:0005680~anaphase-promoting complex,GO:0005813~centrosome,GO:0005819~spindle,GO:0005829~cytosol,GO:0032991~macromolecular complex,GO:0033597~mitotic checkpoint complex,GO:0048471~perinuclear region of cytoplasm,	GO:0005515~protein binding,GO:0008022~protein C-terminus binding,GO:0010997~anaphase-promoting complex binding,GO:0019899~enzyme binding,GO:0042826~histone deacetylase binding,GO:1990757~ubiquitin ligase activator activity,	hsa04110:Cell cycle,hsa04114:Oocyte meiosis,hsa04120:Ubiquitin mediated proteolysis,hsa05166:Human T-cell leukemia virus 1 infection,hsa05203:Viral carcinogenesis,	R-HSA-1280218~Adaptive Immune System,R-HSA-141405~Inhibition of the proteolytic activity of APC/C required for the onset of anaphase by mitotic spindle checkpoint components,R-HSA-141424~Amplification of signal from the kinetochores,R-HSA-141430~Inactivation of APC/C via direct inhibition of the APC/C complex,R-HSA-141444~Amplification of signal from unattached kinetochores via a MAD2 inhibitory …
ENSG00000187243	191.756	2.21491	0.608898	3.63757	0.000275221	0.0337908	MAGE family member D4B [Source:HGNC Symbol;Acc:HGNC:22880]	MAGED4B	GO:0000122~negative regulation of transcription from RNA polymerase II promoter,	GO:0005634~nucleus,	GO:0005515~protein binding,
ENSG00000100300	277.902	2.20849	0.613561	3.59946	0.000318881	0.0358219	translocator protein [Source:HGNC Symbol;Acc:HGNC:1158]	TSPO	GO:0006626~protein targeting to mitochondrion,GO:0006700~C21-steroid hormone biosynthetic process,GO:0006783~heme biosynthetic process,GO:0006820~anion transport,GO:0006821~chloride transport,GO:0006869~lipid transport,GO:0007568~aging,GO:0008202~steroid metabolic process,GO:0008347~glial cell migration,GO:0009410~response to xenobiotic stimulus,GO:0010042~response to manganese ion,GO:0010266~res…	GO:0005739~mitochondrion,GO:0005741~mitochondrial outer membrane,GO:0005783~endoplasmic reticulum,GO:0005829~cytosol,GO:0016020~membrane,GO:0016021~integral component of membrane,GO:0031966~mitochondrial membrane,GO:0043231~intracellular membrane-bounded organelle,GO:0070062~extracellular exosome,	GO:0005497~androgen binding,GO:0005515~protein binding,GO:0008503~benzodiazepine receptor activity,GO:0015485~cholesterol binding,GO:0044325~ion channel binding,	hsa04080:Neuroactive ligand-receptor interaction,hsa04979:Cholesterol metabolism,hsa05166:Human T-cell leukemia virus 1 infection,	R-HSA-1430728~Metabolism,R-HSA-196071~Metabolism of steroid hormones,R-HSA-196108~Pregnenolone biosynthesis,R-HSA-556833~Metabolism of lipids,R-HSA-8957322~Metabolism of steroids,
ENSG00000182492	2689.78	2.18895	0.40331	5.42747	5.71597e-08	0.000205292	biglycan [Source:HGNC Symbol;Acc:HGNC:1044]	BGN	GO:0001974~blood vessel remodeling,GO:0019800~peptide cross-linking via chondroitin 4-sulfate glycosaminoglycan,GO:0060348~bone development,	GO:0005576~extracellular region,GO:0005615~extracellular space,GO:0005796~Golgi lumen,GO:0009986~cell surface,GO:0030133~transport vesicle,GO:0031012~extracellular matrix,GO:0042383~sarcolemma,GO:0043202~lysosomal lumen,GO:0070062~extracellular exosome,	GO:0005201~extracellular matrix structural constituent,GO:0005515~protein binding,GO:0005539~glycosaminoglycan binding,GO:0030021~extracellular matrix structural constituent conferring compression resistance,GO:0050840~extracellular matrix binding,		R-HSA-1430728~Metabolism,R-HSA-1474244~Extracellular matrix organization,R-HSA-1630316~Glycosaminoglycan metabolism,R-HSA-1638091~Heparan sulfate/heparin (HS-GAG) metabolism,R-HSA-1643685~Disease,R-HSA-1793185~Chondroitin sulfate/dermatan sulfate metabolism,R-HSA-1971475~A tetrasaccharide linker sequence is required for GAG synthesis,R-HSA-2022870~Chondroitin sulfate biosynthesis,R-HSA-2022923~De…
ENSG00000079385	148.274	2.17656	0.498652	4.36489	1.27184e-05	0.00657736	CEA cell adhesion molecule 1 [Source:HGNC Symbol;Acc:HGNC:1814]	CEACAM1	GO:0001525~angiogenesis,GO:0001558~regulation of cell growth,GO:0001568~blood vessel development,GO:0001915~negative regulation of T cell mediated cytotoxicity,GO:0002682~regulation of immune system process,GO:0002859~negative regulation of natural killer cell mediated cytotoxicity directed against tumor cell target,GO:0006469~negative regulation of protein kinase activity,GO:0007155~cell adhesio…	GO:0005886~plasma membrane,GO:0005887~integral component of plasma membrane,GO:0005911~cell-cell junction,GO:0005912~adherens junction,GO:0009925~basal plasma membrane,GO:0009986~cell surface,GO:0016020~membrane,GO:0016021~integral component of membrane,GO:0016324~apical plasma membrane,GO:0016328~lateral plasma membrane,GO:0030054~cell junction,GO:0030658~transport vesicle membrane,GO:0031528~mi…	GO:0003779~actin binding,GO:0005515~protein binding,GO:0005516~calmodulin binding,GO:0015125~bile acid transmembrane transporter activity,GO:0019900~kinase binding,GO:0019903~protein phosphatase binding,GO:0031005~filamin binding,GO:0042802~identical protein binding,GO:0042803~protein homodimerization activity,GO:0046983~protein dimerization activity,GO:1990782~protein tyrosine kinase binding,		R-HSA-109582~Hemostasis,R-HSA-1474244~Extracellular matrix organization,R-HSA-1566977~Fibronectin matrix formation,R-HSA-168249~Innate Immune System,R-HSA-168256~Immune System,R-HSA-202733~Cell surface interactions at the vascular wall,R-HSA-6798695~Neutrophil degranulation,
ENSG00000104043	154.722	2.15492	0.579881	3.71614	0.000202291	0.0297199	ATPase phospholipid transporting 8B4 (putative) [Source:HGNC Symbol;Acc:HGNC:13536]	ATP8B4	GO:0007030~Golgi organization,GO:0015914~phospholipid transport,GO:0045332~phospholipid translocation,	GO:0005794~Golgi apparatus,GO:0005802~trans-Golgi network,GO:0005886~plasma membrane,GO:0016021~integral component of membrane,GO:0035579~specific granule membrane,GO:0070821~tertiary granule membrane,GO:1990531~Lem3p-Dnf1p complex,	GO:0000287~magnesium ion binding,GO:0005515~protein binding,GO:0005524~ATP binding,GO:0016887~ATPase activity,		R-HSA-168249~Innate Immune System,R-HSA-168256~Immune System,R-HSA-382551~Transport of small molecules,R-HSA-6798695~Neutrophil degranulation,R-HSA-936837~Ion transport by P-type ATPases,R-HSA-983712~Ion channel transport,
ENSG00000181444	166.742	2.04455	0.568908	3.5938	0.000325885	0.0358219	zinc finger protein 467 [Source:HGNC Symbol;Acc:HGNC:23154]	ZNF467	GO:0006357~regulation of transcription from RNA polymerase II promoter,	GO:0005634~nucleus,	GO:0000978~RNA polymerase II core promoter proximal region sequence-specific DNA binding,GO:0000981~RNA polymerase II transcription factor activity, sequence-specific DNA binding,GO:0005515~protein binding,GO:0046872~metal ion binding,		R-HSA-1266738~Developmental Biology,R-HSA-381340~Transcriptional regulation of white adipocyte differentiation,
ENSG00000105223	1256.43	1.99853	0.531399	3.76089	0.000169311	0.0282768	phospholipase D family member 3 [Source:HGNC Symbol;Acc:HGNC:17158]	PLD3	GO:0002376~immune system process,GO:0006259~DNA metabolic process,GO:0006954~inflammatory response,GO:0014902~myotube differentiation,GO:0016042~lipid catabolic process,GO:0090305~nucleic acid phosphodiester bond hydrolysis,GO:1900015~regulation of cytokine production involved in inflammatory response,	GO:0000139~Golgi membrane,GO:0005765~lysosomal membrane,GO:0005789~endoplasmic reticulum membrane,GO:0016021~integral component of membrane,GO:0031901~early endosome membrane,GO:0031902~late endosome membrane,GO:0043202~lysosomal lumen,GO:0070062~extracellular exosome,	GO:0003824~catalytic activity,GO:0004630~phospholipase D activity,GO:0005515~protein binding,GO:0045145~single-stranded DNA 5'-3' exodeoxyribonuclease activity,	hsa00564:Glycerophospholipid metabolism,hsa00565:Ether lipid metabolism,hsa01100:Metabolic pathways,	R-HSA-1430728~Metabolism,R-HSA-1483148~Synthesis of PG,R-HSA-1483206~Glycerophospholipid biosynthesis,R-HSA-1483257~Phospholipid metabolism,R-HSA-168249~Innate Immune System,R-HSA-168256~Immune System,R-HSA-2029480~Fcgamma receptor (FCGR) dependent phagocytosis,R-HSA-2029485~Role of phospholipids in phagocytosis,R-HSA-556833~Metabolism of lipids,
ENSG00000137404	34.2251	1.97612	0.547123	3.61184	0.00030403	0.0353745	nurim [Source:HGNC Symbol;Acc:HGNC:8003]	NRM		GO:0005635~nuclear envelope,GO:0005637~nuclear inner membrane,GO:0016020~membrane,GO:0016021~integral component of membrane,GO:0031965~nuclear membrane,	GO:0005515~protein binding,
ENSG00000183010	155.605	1.92844	0.560838	3.4385	0.000584942	0.0486957	pyrroline-5-carboxylate reductase 1 [Source:HGNC Symbol;Acc:HGNC:9721]	PYCR1	GO:0006561~proline biosynthetic process,GO:0008652~cellular amino acid biosynthetic process,GO:0034599~cellular response to oxidative stress,GO:0051881~regulation of mitochondrial membrane potential,GO:0055129~L-proline biosynthetic process,GO:1903206~negative regulation of hydrogen peroxide-induced cell death,	GO:0005739~mitochondrion,GO:0005759~mitochondrial matrix,	GO:0004735~pyrroline-5-carboxylate reductase activity,GO:0005515~protein binding,GO:0042802~identical protein binding,	hsa00330:Arginine and proline metabolism,hsa01100:Metabolic pathways,hsa01230:Biosynthesis of amino acids,	R-HSA-1430728~Metabolism,R-HSA-71291~Metabolism of amino acids and derivatives,R-HSA-8964539~Glutamate and glutamine metabolism,
ENSG00000076662	294.369	1.89781	0.53735	3.5318	0.000412748	0.0391331	intercellular adhesion molecule 3 [Source:HGNC Symbol;Acc:HGNC:5346]	ICAM3	GO:0006909~phagocytosis,GO:0007155~cell adhesion,GO:0098609~cell-cell adhesion,	GO:0005886~plasma membrane,GO:0005887~integral component of plasma membrane,GO:0016020~membrane,GO:0016021~integral component of membrane,GO:0070062~extracellular exosome,	GO:0005102~receptor binding,GO:0005178~integrin binding,GO:0005515~protein binding,	hsa04514:Cell adhesion molecules,	R-HSA-1280218~Adaptive Immune System,R-HSA-1474244~Extracellular matrix organization,R-HSA-168249~Innate Immune System,R-HSA-168256~Immune System,R-HSA-198933~Immunoregulatory interactions between a Lymphoid and a non-Lymphoid cell,R-HSA-216083~Integrin cell surface interactions,R-HSA-5621481~C-type lectin receptors (CLRs),R-HSA-5621575~CD209 (DC-SIGN) signaling,
ENSG00000020181	552.85	1.88046	0.534699	3.51686	0.000436681	0.0405022	adhesion G protein-coupled receptor A2 [Source:HGNC Symbol;Acc:HGNC:17849]	ADGRA2	GO:0002040~sprouting angiogenesis,GO:0007166~cell surface receptor signaling pathway,GO:0007186~G-protein coupled receptor signaling pathway,GO:0007417~central nervous system development,GO:0010595~positive regulation of endothelial cell migration,GO:0016055~Wnt signaling pathway,GO:0043542~endothelial cell migration,GO:0045765~regulation of angiogenesis,GO:0050920~regulation of chemotaxis,GO:009…	GO:0005886~plasma membrane,GO:0009986~cell surface,GO:0016020~membrane,GO:0016021~integral component of membrane,GO:0030175~filopodium,GO:1990909~Wnt signalosome,	GO:0004930~G-protein coupled receptor activity,GO:0005515~protein binding,
ENSG00000167123	247.901	1.86775	0.52116	3.58382	0.000338599	0.0365312	cerebral endothelial cell adhesion molecule [Source:HGNC Symbol;Acc:HGNC:23723]	CERCAM	GO:0007155~cell adhesion,GO:0007159~leukocyte cell-cell adhesion,	GO:0005788~endoplasmic reticulum lumen,GO:0005886~plasma membrane,	GO:0005515~protein binding,GO:0042802~identical protein binding,
ENSG00000105419	103.784	1.85745	0.522699	3.55358	0.000380023	0.0375555	Meis homeobox 3 [Source:HGNC Symbol;Acc:HGNC:29537]	MEIS3	GO:0001654~eye development,GO:0006355~regulation of transcription, DNA-templated,GO:0006357~regulation of transcription from RNA polymerase II promoter,GO:0007420~brain development,GO:0008284~positive regulation of cell proliferation,GO:0009880~embryonic pattern specification,GO:0009887~animal organ morphogenesis,GO:0045944~positive regulation of transcription from RNA polymerase II promoter,GO:0…	GO:0000785~chromatin,GO:0005634~nucleus,	GO:0000978~RNA polymerase II core promoter proximal region sequence-specific DNA binding,GO:0000981~RNA polymerase II transcription factor activity, sequence-specific DNA binding,GO:0001228~transcriptional activator activity, RNA polymerase II transcription regulatory region sequence-specific binding,GO:0003677~DNA binding,GO:0003682~chromatin binding,GO:0043565~sequence-specific DNA binding,GO:1…
ENSG00000132481	160.618	1.77415	0.515596	3.44097	0.000579626	0.0484897	tripartite motif containing 47 [Source:HGNC Symbol;Acc:HGNC:19020]	TRIM47	GO:0016567~protein ubiquitination,	GO:0005634~nucleus,GO:0005829~cytosol,	GO:0004842~ubiquitin-protein transferase activity,GO:0008270~zinc ion binding,
ENSG00000198715	142.97	1.58976	0.417797	3.8051	0.000141746	0.0259645	glycosylated lysosomal membrane protein [Source:HGNC Symbol;Acc:HGNC:29436]	GLMP	GO:0045944~positive regulation of transcription from RNA polymerase II promoter,GO:0050821~protein stabilization,GO:0061462~protein localization to lysosome,	GO:0005634~nucleus,GO:0005764~lysosome,GO:0005765~lysosomal membrane,GO:0005829~cytosol,GO:0016020~membrane,GO:0016021~integral component of membrane,
ENSG00000186340	2549.97	1.57005	0.439909	3.56904	0.000358289	0.0372839	thrombospondin 2 [Source:HGNC Symbol;Acc:HGNC:11786]	THBS2	GO:0007155~cell adhesion,GO:0016525~negative regulation of angiogenesis,GO:0051965~positive regulation of synapse assembly,	GO:0005576~extracellular region,GO:0005604~basement membrane,GO:0031091~platelet alpha granule,	GO:0005201~extracellular matrix structural constituent,GO:0005509~calcium ion binding,GO:0005515~protein binding,GO:0008201~heparin binding,	hsa04145:Phagosome,hsa04151:PI3K-Akt signaling pathway,hsa04510:Focal adhesion,hsa04512:ECM-receptor interaction,hsa05144:Malaria,hsa05165:Human papillomavirus infection,	R-HSA-162582~Signal Transduction,R-HSA-1643685~Disease,R-HSA-186797~Signaling by PDGF,R-HSA-3781865~Diseases of glycosylation,R-HSA-3906995~Diseases associated with O-glycosylation of proteins,R-HSA-392499~Metabolism of proteins,R-HSA-5083635~Defective B3GALTL causes PpS,R-HSA-5173105~O-linked glycosylation,R-HSA-5173214~O-glycosylation of TSR domain-containing proteins,R-HSA-5668914~Diseases of …
ENSG00000142657	747.829	1.55482	0.402107	3.86668	0.000110327	0.02288	phosphogluconate dehydrogenase [Source:HGNC Symbol;Acc:HGNC:8891]	PGD	GO:0006098~pentose-phosphate shunt,GO:0009051~pentose-phosphate shunt, oxidative branch,GO:0019322~pentose biosynthetic process,GO:0019521~D-gluconate metabolic process,GO:0046177~D-gluconate catabolic process,	GO:0005634~nucleus,GO:0005829~cytosol,GO:0070062~extracellular exosome,	GO:0004616~phosphogluconate dehydrogenase (decarboxylating) activity,GO:0016491~oxidoreductase activity,GO:0050661~NADP binding,	hsa00030:Pentose phosphate pathway,hsa00480:Glutathione metabolism,hsa01100:Metabolic pathways,hsa01200:Carbon metabolism,	R-HSA-1430728~Metabolism,R-HSA-2262752~Cellular responses to stress,R-HSA-71336~Pentose phosphate pathway,R-HSA-71387~Metabolism of carbohydrates,R-HSA-8953897~Cellular responses to stimuli,R-HSA-9711123~Cellular response to chemical stress,R-HSA-9755511~KEAP1-NFE2L2 pathway,R-HSA-9759194~Nuclear events mediated by NFE2L2,R-HSA-9818028~NFE2L2 regulates pentose phosphate pathway genes,
ENSG00000071205	394.715	-1.31318	0.373103	-3.51963	0.000432144	0.0403003	Rho GTPase activating protein 10 [Source:HGNC Symbol;Acc:HGNC:26099]	ARHGAP10	GO:0007010~cytoskeleton organization,GO:0007165~signal transduction,GO:0043066~negative regulation of apoptotic process,GO:0050790~regulation of catalytic activity,GO:0051056~regulation of small GTPase mediated signal transduction,	GO:0005829~cytosol,GO:0005886~plasma membrane,GO:0048471~perinuclear region of cytoplasm,	GO:0005096~GTPase activator activity,GO:0005515~protein binding,	hsa05100:Bacterial invasion of epithelial cells,	R-HSA-109581~Apoptosis,R-HSA-162582~Signal Transduction,R-HSA-169911~Regulation of Apoptosis,R-HSA-194315~Signaling by Rho GTPases,R-HSA-211728~Regulation of PAK-2p34 activity by PS-GAP/RHG10,R-HSA-5357801~Programmed Cell Death,R-HSA-8980692~RHOA GTPase cycle,R-HSA-9012999~RHO GTPase cycle,R-HSA-9013148~CDC42 GTPase cycle,R-HSA-9013149~RAC1 GTPase cycle,R-HSA-9716542~Signaling by Rho GTPases, Mir…
ENSG00000008311	374.183	-1.51343	0.438556	-3.45093	0.000558651	0.0479092	aminoadipate-semialdehyde synthase [Source:HGNC Symbol;Acc:HGNC:17366]	AASS	GO:0000122~negative regulation of transcription from RNA polymerase II promoter,GO:0006554~lysine catabolic process,GO:0019878~lysine biosynthetic process via aminoadipic acid,GO:0031061~negative regulation of histone methylation,GO:0033512~L-lysine catabolic process to acetyl-CoA via saccharopine,	GO:0005634~nucleus,GO:0005737~cytoplasm,GO:0005739~mitochondrion,GO:0005759~mitochondrial matrix,GO:0005829~cytosol,GO:0043231~intracellular membrane-bounded organelle,	GO:0003714~transcription corepressor activity,GO:0004753~saccharopine dehydrogenase activity,GO:0004754~saccharopine dehydrogenase (NAD+, L-lysine-forming) activity,GO:0042393~histone binding,GO:0047130~saccharopine dehydrogenase (NADP+, L-lysine-forming) activity,GO:0047131~saccharopine dehydrogenase (NAD+, L-glutamate-forming) activity,	hsa00310:Lysine degradation,hsa01100:Metabolic pathways,	R-HSA-1430728~Metabolism,R-HSA-71064~Lysine catabolism,R-HSA-71291~Metabolism of amino acids and derivatives,
ENSG00000129675	349.765	-1.58079	0.410112	-3.85452	0.000115957	0.0231242	Rac/Cdc42 guanine nucleotide exchange factor 6 [Source:HGNC Symbol;Acc:HGNC:685]	ARHGEF6	GO:0006915~apoptotic process,GO:0007254~JNK cascade,GO:0030032~lamellipodium assembly,GO:0050790~regulation of catalytic activity,	GO:0005737~cytoplasm,GO:0005829~cytosol,GO:0030027~lamellipodium,	GO:0005085~guanyl-nucleotide exchange factor activity,GO:0005096~GTPase activator activity,GO:0005515~protein binding,	hsa04810:Regulation of actin cytoskeleton,hsa05212:Pancreatic cancer,	R-HSA-1500931~Cell-Cell communication,R-HSA-162582~Signal Transduction,R-HSA-193648~NRAGE signals death through JNK,R-HSA-193704~p75 NTR receptor-mediated signalling,R-HSA-194315~Signaling by Rho GTPases,R-HSA-204998~Cell death signalling via NRAGE, NRIF and NADE,R-HSA-372790~Signaling by GPCR,R-HSA-388396~GPCR downstream signalling,R-HSA-397795~G-protein beta:gamma signalling,R-HSA-416482~G alph…
ENSG00000136936	56.6124	-1.62319	0.457803	-3.54561	0.000391707	0.0375555	XPA, DNA damage recognition and repair factor [Source:HGNC Symbol;Acc:HGNC:12814]	XPA	GO:0000715~nucleotide-excision repair, DNA damage recognition,GO:0006281~DNA repair,GO:0006284~base-excision repair,GO:0006289~nucleotide-excision repair,GO:0009650~UV protection,GO:0010996~response to auditory stimulus,GO:0033683~nucleotide-excision repair, DNA incision,GO:0034504~protein localization to nucleus,GO:0070914~UV-damage excision repair,GO:1901255~nucleotide-excision repair involved …	GO:0000110~nucleotide-excision repair factor 1 complex,GO:0005634~nucleus,GO:0005654~nucleoplasm,GO:0005737~cytoplasm,GO:0045171~intercellular bridge,	GO:0003676~nucleic acid binding,GO:0003684~damaged DNA binding,GO:0005515~protein binding,GO:0019904~protein domain specific binding,GO:0042803~protein homodimerization activity,GO:0046872~metal ion binding,GO:1990837~sequence-specific double-stranded DNA binding,	hsa01524:Platinum drug resistance,hsa03420:Nucleotide excision repair,	R-HSA-5696395~Formation of Incision Complex in GG-NER,R-HSA-5696398~Nucleotide Excision Repair,R-HSA-5696399~Global Genome Nucleotide Excision Repair (GG-NER),R-HSA-5696400~Dual Incision in GG-NER,R-HSA-6781823~Formation of TC-NER Pre-Incision Complex,R-HSA-6781827~Transcription-Coupled Nucleotide Excision Repair (TC-NER),R-HSA-6782135~Dual incision in TC-NER,R-HSA-73894~DNA Repair,
ENSG00000145147	430.032	-1.82615	0.49328	-3.70205	0.000213867	0.0301642	slit guidance ligand 2 [Source:HGNC Symbol;Acc:HGNC:11086]	SLIT2	GO:0001657~ureteric bud development,GO:0001933~negative regulation of protein phosphorylation,GO:0002042~cell migration involved in sprouting angiogenesis,GO:0002689~negative regulation of leukocyte chemotaxis,GO:0003180~aortic valve morphogenesis,GO:0003184~pulmonary valve morphogenesis,GO:0007399~nervous system development,GO:0007411~axon guidance,GO:0008045~motor neuron axon guidance,GO:001059…	GO:0005576~extracellular region,GO:0005615~extracellular space,GO:0005737~cytoplasm,GO:0009986~cell surface,GO:0016020~membrane,GO:0070062~extracellular exosome,	GO:0005095~GTPase inhibitor activity,GO:0005509~calcium ion binding,GO:0005515~protein binding,GO:0008201~heparin binding,GO:0042802~identical protein binding,GO:0042803~protein homodimerization activity,GO:0043237~laminin-1 binding,GO:0043394~proteoglycan binding,GO:0048495~Roundabout binding,	hsa04360:Axon guidance,	R-HSA-1266738~Developmental Biology,R-HSA-373752~Netrin-1 signaling,R-HSA-376176~Signaling by ROBO receptors,R-HSA-422475~Axon guidance,R-HSA-428540~Activation of RAC1,R-HSA-428542~Regulation of commissural axon pathfinding by SLIT and ROBO,R-HSA-428543~Inactivation of CDC42 and RAC1,R-HSA-428890~Role of ABL in ROBO-SLIT signaling,R-HSA-8985586~SLIT2:ROBO1 increases RHOA activity,R-HSA-9010553~Re…
ENSG00000196616	1526.6	-1.83533	0.506916	-3.62057	0.000293951	0.0348373	alcohol dehydrogenase 1B (class I), beta polypeptide [Source:HGNC Symbol;Acc:HGNC:250]	ADH1B	GO:0001523~retinoid metabolic process,GO:0006069~ethanol oxidation,GO:0042572~retinol metabolic process,GO:0042573~retinoic acid metabolic process,	GO:0005654~nucleoplasm,GO:0005829~cytosol,GO:0005886~plasma membrane,	GO:0004024~alcohol dehydrogenase activity, zinc-dependent,GO:0004745~retinol dehydrogenase activity,GO:0008270~zinc ion binding,GO:0016491~oxidoreductase activity,	hsa00010:Glycolysis / Gluconeogenesis,hsa00071:Fatty acid degradation,hsa00350:Tyrosine metabolism,hsa00620:Pyruvate metabolism,hsa00830:Retinol metabolism,hsa00980:Metabolism of xenobiotics by cytochrome P450,hsa00982:Drug metabolism - cytochrome P450,hsa01100:Metabolic pathways,hsa04936:Alcoholic liver disease,	R-HSA-1430728~Metabolism,R-HSA-211859~Biological oxidations,R-HSA-211945~Phase I - Functionalization of compounds,R-HSA-71384~Ethanol oxidation,
ENSG00000144061	60.2361	-1.92831	0.511603	-3.76914	0.000163809	0.0279556	nephrocystin 1 [Source:HGNC Symbol;Acc:HGNC:7905]	NPHP1	GO:0007165~signal transduction,GO:0007588~excretion,GO:0007632~visual behavior,GO:0030030~cell projection organization,GO:0030036~actin cytoskeleton organization,GO:0048515~spermatid differentiation,GO:0060041~retina development in camera-type eye,GO:0090251~protein localization involved in establishment of planar polarity,GO:0098609~cell-cell adhesion,GO:1903348~positive regulation of bicellular…	GO:0005737~cytoplasm,GO:0005829~cytosol,GO:0005856~cytoskeleton,GO:0005911~cell-cell junction,GO:0005912~adherens junction,GO:0005923~bicellular tight junction,GO:0005929~cilium,GO:0016020~membrane,GO:0031514~motile cilium,GO:0032391~photoreceptor connecting cilium,	GO:0005198~structural molecule activity,GO:0005515~protein binding,		R-HSA-1852241~Organelle biogenesis and maintenance,R-HSA-5617833~Cilium Assembly,R-HSA-5620912~Anchoring of the basal body to the plasma membrane,
ENSG00000241644	329.762	-1.9691	0.517789	-3.8029	0.000143013	0.0259645	indolethylamine N-methyltransferase [Source:HGNC Symbol;Acc:HGNC:6069]	INMT	GO:0009308~amine metabolic process,GO:0009636~response to toxic substance,GO:0032259~methylation,	GO:0005829~cytosol,	GO:0004790~thioether S-methyltransferase activity,GO:0005515~protein binding,GO:0008168~methyltransferase activity,GO:0008170~N-methyltransferase activity,GO:0030748~amine N-methyltransferase activity,	hsa00380:Tryptophan metabolism,hsa00450:Selenocompound metabolism,hsa01100:Metabolic pathways,	R-HSA-1430728~Metabolism,R-HSA-2408522~Selenoamino acid metabolism,R-HSA-2408552~Methylation of MeSeH for excretion,R-HSA-71291~Metabolism of amino acids and derivatives,
ENSG00000163378	149.406	-1.97248	0.528907	-3.72935	0.000191973	0.0295153	EGF domain specific O-linked N-acetylglucosamine transferase [Source:HGNC Symbol;Acc:HGNC:28526]	EOGT	GO:0006493~protein O-linked glycosylation,GO:0097370~protein O-GlcNAcylation via threonine,	GO:0005788~endoplasmic reticulum lumen,GO:0016021~integral component of membrane,	GO:0008375~acetylglucosaminyltransferase activity,GO:0016262~protein N-acetylglucosaminyltransferase activity,GO:0016757~transferase activity, transferring glycosyl groups,GO:0097363~protein O-GlcNAc transferase activity,	hsa00514:Other types of O-glycan biosynthesis,
ENSG00000154359	76.2916	-2.00357	0.533021	-3.7589	0.000170661	0.0282768	LON peptidase N-terminal domain and ring finger 1 [Source:HGNC Symbol;Acc:HGNC:26302]	LONRF1	GO:0016567~protein ubiquitination,	GO:0005829~cytosol,	GO:0005515~protein binding,GO:0046872~metal ion binding,GO:0061630~ubiquitin protein ligase activity,		R-HSA-1280218~Adaptive Immune System,R-HSA-168256~Immune System,R-HSA-983168~Antigen processing: Ubiquitination & Proteasome degradation,R-HSA-983169~Class I MHC mediated antigen processing & presentation,
ENSG00000145390	924.757	-2.00808	0.550797	-3.64577	0.000266591	0.0334532	ubiquitin specific peptidase 53 [Source:HGNC Symbol;Acc:HGNC:29255]	USP53	GO:0001508~action potential,GO:0007605~sensory perception of sound,GO:0010996~response to auditory stimulus,GO:0016579~protein deubiquitination,GO:0051402~neuron apoptotic process,	GO:0005911~cell-cell junction,GO:0005923~bicellular tight junction,	GO:0004843~thiol-dependent ubiquitin-specific protease activity,GO:0005515~protein binding,
ENSG00000075223	360.459	-2.07432	0.579329	-3.58056	0.000342854	0.0365312	semaphorin 3C [Source:HGNC Symbol;Acc:HGNC:10725]	SEMA3C	GO:0001755~neural crest cell migration,GO:0001756~somitogenesis,GO:0001974~blood vessel remodeling,GO:0003148~outflow tract septum morphogenesis,GO:0003215~cardiac right ventricle morphogenesis,GO:0003350~pulmonary myocardium development,GO:0006955~immune response,GO:0007411~axon guidance,GO:0009410~response to xenobiotic stimulus,GO:0009791~post-embryonic development,GO:0021915~neural tube devel…	GO:0005615~extracellular space,GO:0005886~plasma membrane,GO:0005887~integral component of plasma membrane,GO:0070062~extracellular exosome,	GO:0030215~semaphorin receptor binding,GO:0045499~chemorepellent activity,	hsa04360:Axon guidance,
ENSG00000165092	579.952	-2.15857	0.528601	-4.08355	4.43534e-05	0.0124088	aldehyde dehydrogenase 1 family member A1 [Source:HGNC Symbol;Acc:HGNC:402]	ALDH1A1	GO:0001523~retinoid metabolic process,GO:0006081~cellular aldehyde metabolic process,GO:0009449~gamma-aminobutyric acid biosynthetic process,GO:0030392~fructosamine catabolic process,GO:0036438~maintenance of lens transparency,GO:0042572~retinol metabolic process,GO:0050790~regulation of catalytic activity,	GO:0005737~cytoplasm,GO:0005829~cytosol,GO:0030424~axon,GO:0045202~synapse,GO:0070062~extracellular exosome,	GO:0001758~retinal dehydrogenase activity,GO:0004029~aldehyde dehydrogenase (NAD) activity,GO:0005096~GTPase activator activity,GO:0005497~androgen binding,GO:0005515~protein binding,GO:0016491~oxidoreductase activity,GO:0016620~oxidoreductase activity, acting on the aldehyde or oxo group of donors, NAD or NADP as acceptor,GO:0018479~benzaldehyde dehydrogenase (NAD+) activity,GO:0019145~aminobuty…	hsa00830:Retinol metabolism,hsa01100:Metabolic pathways,	R-HSA-1430728~Metabolism,R-HSA-162582~Signal Transduction,R-HSA-211859~Biological oxidations,R-HSA-211945~Phase I - Functionalization of compounds,R-HSA-5362517~Signaling by Retinoic Acid,R-HSA-5365859~RA biosynthesis pathway,R-HSA-5652084~Fructose metabolism,R-HSA-70350~Fructose catabolism,R-HSA-71384~Ethanol oxidation,R-HSA-71387~Metabolism of carbohydrates,R-HSA-9006931~Signaling by Nuclear Re…
ENSG00000248098	213.069	-2.16182	0.593401	-3.6431	0.000269379	0.0335564	branched chain keto acid dehydrogenase E1 subunit alpha [Source:HGNC Symbol;Acc:HGNC:986]	BCKDHA	GO:0009083~branched-chain amino acid catabolic process,	GO:0005739~mitochondrion,GO:0005759~mitochondrial matrix,GO:0005947~mitochondrial alpha-ketoglutarate dehydrogenase complex,	GO:0003863~3-methyl-2-oxobutanoate dehydrogenase (2-methylpropanoyl-transferring) activity,GO:0005515~protein binding,GO:0016831~carboxy-lyase activity,GO:0046872~metal ion binding,	hsa00280:Valine, leucine and isoleucine degradation,hsa00640:Propanoate metabolism,hsa01100:Metabolic pathways,	R-HSA-1430728~Metabolism,R-HSA-389661~Glyoxylate metabolism and glycine degradation,R-HSA-70895~Branched-chain amino acid catabolism,R-HSA-71291~Metabolism of amino acids and derivatives,
ENSG00000141385	361.876	-2.28165	0.653202	-3.49302	0.000477585	0.0435854	AFG3 like matrix AAA peptidase subunit 2 [Source:HGNC Symbol;Acc:HGNC:315]	AFG3L2	GO:0006508~proteolysis,GO:0007409~axonogenesis,GO:0007528~neuromuscular junction development,GO:0008053~mitochondrial fusion,GO:0016485~protein processing,GO:0016540~protein autoprocessing,GO:0021675~nerve development,GO:0033619~membrane protein proteolysis,GO:0034982~mitochondrial protein processing,GO:0036444~mitochondrial calcium uptake,GO:0040014~regulation of multicellular organism growth,GO…	GO:0005739~mitochondrion,GO:0005743~mitochondrial inner membrane,GO:0005745~m-AAA complex,GO:0016021~integral component of membrane,	GO:0004176~ATP-dependent peptidase activity,GO:0004222~metalloendopeptidase activity,GO:0005515~protein binding,GO:0005524~ATP binding,GO:0008237~metallopeptidase activity,GO:0008270~zinc ion binding,GO:0016887~ATPase activity,GO:0051082~unfolded protein binding,	hsa05017:Spinocerebellar ataxia,	R-HSA-382551~Transport of small molecules,R-HSA-8949215~Mitochondrial calcium ion transport,R-HSA-8949664~Processing of SMDT1,
ENSG00000165868	101.83	-2.36356	0.68225	-3.46436	0.000531501	0.0465159	heat shock protein family A (Hsp70) member 12A [Source:HGNC Symbol;Acc:HGNC:19022]	HSPA12A		GO:0005634~nucleus,GO:0005737~cytoplasm,GO:0070062~extracellular exosome,	GO:0005515~protein binding,GO:0005524~ATP binding,		R-HSA-2262752~Cellular responses to stress,R-HSA-3371453~Regulation of HSF1-mediated heat shock response,R-HSA-3371556~Cellular response to heat stress,R-HSA-8953897~Cellular responses to stimuli,
ENSG00000165698	46.0676	-2.40096	0.674033	-3.56209	0.000367915	0.0375555	sperm acrosome associated 9 [Source:HGNC Symbol;Acc:HGNC:1367]	SPACA9		GO:0001669~acrosomal vesicle,GO:0005634~nucleus,GO:0005881~cytoplasmic microtubule,GO:0036064~ciliary basal body,GO:0036126~sperm flagellum,GO:0097546~ciliary base,	GO:0005515~protein binding,GO:0048306~calcium-dependent protein binding,
ENSG00000168575	357.02	-2.40681	0.698174	-3.44729	0.000566231	0.0480761	solute carrier family 20 member 2 [Source:HGNC Symbol;Acc:HGNC:10947]	SLC20A2	GO:0006811~ion transport,GO:0006817~phosphate ion transport,GO:0035435~phosphate ion transmembrane transport,GO:0035725~sodium ion transmembrane transport,GO:0046718~viral entry into host cell,	GO:0005886~plasma membrane,GO:0005887~integral component of plasma membrane,GO:0016020~membrane,GO:0016021~integral component of membrane,GO:0070062~extracellular exosome,	GO:0001618~virus receptor activity,GO:0005315~inorganic phosphate transmembrane transporter activity,GO:0005436~sodium:phosphate symporter activity,GO:0015293~symporter activity,GO:0038023~signaling receptor activity,		R-HSA-1643685~Disease,R-HSA-382551~Transport of small molecules,R-HSA-425393~Transport of inorganic cations/anions and amino acids/oligopeptides,R-HSA-425407~SLC-mediated transmembrane transport,R-HSA-427652~Sodium-coupled phosphate cotransporters,R-HSA-5619102~SLC transporter disorders,R-HSA-5619111~Defective SLC20A2 causes idiopathic basal ganglia calcification 1 (IBGC1),R-HSA-5619115~Disorders…
ENSG00000132953	493.352	-2.41036	0.668105	-3.60776	0.000308856	0.0353754	exportin 4 [Source:HGNC Symbol;Acc:HGNC:17796]	XPO4	GO:0006611~protein export from nucleus,GO:0046827~positive regulation of protein export from nucleus,	GO:0005634~nucleus,GO:0005643~nuclear pore,GO:0005654~nucleoplasm,GO:0005737~cytoplasm,GO:0005829~cytosol,	GO:0005049~nuclear export signal receptor activity,GO:0005515~protein binding,	hsa03013:Nucleocytoplasmic transport,
ENSG00000064309	223.012	-2.46676	0.675018	-3.65435	0.000257831	0.0333214	cell adhesion associated, oncogene regulated [Source:HGNC Symbol;Acc:HGNC:17104]	CDON	GO:0001708~cell fate specification,GO:0001934~positive regulation of protein phosphorylation,GO:0002088~lens development in camera-type eye,GO:0006468~protein phosphorylation,GO:0007155~cell adhesion,GO:0007224~smoothened signaling pathway,GO:0007399~nervous system development,GO:0007520~myoblast fusion,GO:0009952~anterior/posterior pattern specification,GO:0010172~embryonic body morphogenesis,GO…	GO:0005886~plasma membrane,GO:0005887~integral component of plasma membrane,	GO:0005515~protein binding,	hsa04340:Hedgehog signaling pathway,	R-HSA-1266738~Developmental Biology,R-HSA-162582~Signal Transduction,R-HSA-525793~Myogenesis,R-HSA-5358351~Signaling by Hedgehog,R-HSA-5632681~Ligand-receptor interactions,R-HSA-5632684~Hedgehog 'on' state,R-HSA-5635838~Activation of SMO,
ENSG00000101938	137.939	-2.6437	0.58577	-4.51321	6.38551e-06	0.004359	chordin like 1 [Source:HGNC Symbol;Acc:HGNC:29861]	CHRDL1	GO:0000578~embryonic axis specification,GO:0001503~ossification,GO:0001654~eye development,GO:0007399~nervous system development,GO:0030154~cell differentiation,GO:0030509~BMP signaling pathway,GO:0030514~negative regulation of BMP signaling pathway,GO:0048167~regulation of synaptic plasticity,GO:0060074~synapse maturation,GO:0097113~AMPA glutamate receptor clustering,GO:0098976~excitatory chemic…	GO:0005576~extracellular region,GO:0005788~endoplasmic reticulum lumen,GO:0005886~plasma membrane,GO:0045202~synapse,	GO:0036122~BMP binding,GO:0050431~transforming growth factor beta binding,		R-HSA-162582~Signal Transduction,R-HSA-201451~Signaling by BMP,R-HSA-381426~Regulation of Insulin-like Growth Factor (IGF) transport and uptake by Insulin-like Growth Factor Binding Proteins (IGFBPs),R-HSA-392499~Metabolism of proteins,R-HSA-597592~Post-translational protein modification,R-HSA-8957275~Post-translational protein phosphorylation,R-HSA-9006936~Signaling by TGFB family members,
ENSG00000180139	28.6167	-2.66457	0.750568	-3.55007	0.000385133	0.0375555	ACTA2 antisense RNA 1 [Source:HGNC Symbol;Acc:HGNC:45169]	ACTA2-AS1	-
ENSG00000147576	153.536	-2.70056	0.740691	-3.64601	0.000266348	0.0334532	alcohol dehydrogenase iron containing 1 [Source:HGNC Symbol;Acc:HGNC:16354]	ADHFE1	GO:0006103~2-oxoglutarate metabolic process,GO:0006539~glutamate catabolic process via 2-oxoglutarate,GO:0006629~lipid metabolic process,	GO:0005739~mitochondrion,GO:0005759~mitochondrial matrix,	GO:0004022~alcohol dehydrogenase (NAD) activity,GO:0016491~oxidoreductase activity,GO:0046872~metal ion binding,GO:0047988~hydroxyacid-oxoacid transhydrogenase activity,		R-HSA-1428517~The citric acid (TCA) cycle and respiratory electron transport,R-HSA-1430728~Metabolism,R-HSA-71406~Pyruvate metabolism and Citric Acid (TCA) cycle,R-HSA-880009~Interconversion of 2-oxoglutarate and 2-hydroxyglutarate,
ENSG00000152580	304.19	-2.71281	0.685436	-3.95778	7.56482e-05	0.0172135	immunoglobulin superfamily member 10 [Source:HGNC Symbol;Acc:HGNC:26384]	IGSF10	GO:0001503~ossification,GO:0030154~cell differentiation,GO:2001222~regulation of neuron migration,	GO:0005576~extracellular region,
ENSG00000264230	414.352	-2.71511	0.706509	-3.84299	0.000121544	0.0235713	annexin A8 like 1 [Source:HGNC Symbol;Acc:HGNC:23334]	ANXA8L1	GO:0007032~endosome organization,GO:0016197~endosomal transport,GO:1900004~negative regulation of serine-type endopeptidase activity,GO:1900138~negative regulation of phospholipase A2 activity,	GO:0005737~cytoplasm,	GO:0005509~calcium ion binding,GO:0005544~calcium-dependent phospholipid binding,
ENSG00000154265	207.011	-2.72012	0.791786	-3.43542	0.000591635	0.048777	ATP binding cassette subfamily A member 5 [Source:HGNC Symbol;Acc:HGNC:35]	ABCA5	GO:0006869~lipid transport,GO:0008203~cholesterol metabolic process,GO:0010745~negative regulation of macrophage derived foam cell differentiation,GO:0010874~regulation of cholesterol efflux,GO:0030301~cholesterol transport,GO:0033344~cholesterol efflux,GO:0034375~high-density lipoprotein particle remodeling,GO:0042632~cholesterol homeostasis,GO:0043691~reverse cholesterol transport,GO:0055085~tr…	GO:0000139~Golgi membrane,GO:0005764~lysosome,GO:0005765~lysosomal membrane,GO:0005770~late endosome,GO:0005794~Golgi apparatus,GO:0005886~plasma membrane,GO:0016021~integral component of membrane,GO:0031902~late endosome membrane,GO:0043231~intracellular membrane-bounded organelle,	GO:0005319~lipid transporter activity,GO:0005524~ATP binding,GO:0042626~ATPase activity, coupled to transmembrane movement of substances,	hsa02010:ABC transporters,	R-HSA-1369062~ABC transporters in lipid homeostasis,R-HSA-382551~Transport of small molecules,R-HSA-382556~ABC-family proteins mediated transport,
ENSG00000073282	41.9012	-2.72765	0.788999	-3.4571	0.000546024	0.0470629	tumor protein p63 [Source:HGNC Symbol;Acc:HGNC:15979]	TP63	GO:0000122~negative regulation of transcription from RNA polymerase II promoter,GO:0001501~skeletal system development,GO:0001736~establishment of planar polarity,GO:0002064~epithelial cell development,GO:0006338~chromatin remodeling,GO:0006357~regulation of transcription from RNA polymerase II promoter,GO:0006366~transcription from RNA polymerase II promoter,GO:0006915~apoptotic process,GO:00069…	GO:0000785~chromatin,GO:0005634~nucleus,GO:0005654~nucleoplasm,GO:0005737~cytoplasm,GO:0005791~rough endoplasmic reticulum,GO:0030425~dendrite,GO:0032991~macromolecular complex,	GO:0000976~transcription regulatory region sequence-specific DNA binding,GO:0000977~RNA polymerase II regulatory region sequence-specific DNA binding,GO:0000978~RNA polymerase II core promoter proximal region sequence-specific DNA binding,GO:0000981~RNA polymerase II transcription factor activity, sequence-specific DNA binding,GO:0001228~transcriptional activator activity, RNA polymerase II trans…	hsa05206:MicroRNAs in cancer,	R-HSA-109581~Apoptosis,R-HSA-109606~Intrinsic Pathway for Apoptosis,R-HSA-114452~Activation of BH3-only proteins,R-HSA-139915~Activation of PUMA and translocation to mitochondria,R-HSA-212436~Generic Transcription Pathway,R-HSA-3700989~Transcriptional Regulation by TP53,R-HSA-5218859~Regulated Necrosis,R-HSA-5357801~Programmed Cell Death,R-HSA-5620971~Pyroptosis,R-HSA-5628897~TP53 Regulates Metab…
ENSG00000069535	281.646	-2.74198	0.789491	-3.47309	0.000514496	0.0457872	monoamine oxidase B [Source:HGNC Symbol;Acc:HGNC:6834]	MAOB	GO:0009410~response to xenobiotic stimulus,GO:0009636~response to toxic substance,GO:0010044~response to aluminum ion,GO:0010269~response to selenium ion,GO:0014063~negative regulation of serotonin secretion,GO:0021762~substantia nigra development,GO:0022900~electron transport chain,GO:0032496~response to lipopolysaccharide,GO:0042135~neurotransmitter catabolic process,GO:0042420~dopamine catabol…	GO:0005739~mitochondrion,GO:0005740~mitochondrial envelope,GO:0005741~mitochondrial outer membrane,GO:0016021~integral component of membrane,	GO:0005515~protein binding,GO:0008131~primary amine oxidase activity,GO:0009055~electron carrier activity,GO:0016491~oxidoreductase activity,GO:0042802~identical protein binding,GO:0050660~flavin adenine dinucleotide binding,GO:0052595~aliphatic-amine oxidase activity,GO:0052596~phenethylamine:oxygen oxidoreductase (deaminating) activity,GO:0097621~monoamine oxidase activity,	hsa00260:Glycine, serine and threonine metabolism,hsa00330:Arginine and proline metabolism,hsa00340:Histidine metabolism,hsa00350:Tyrosine metabolism,hsa00360:Phenylalanine metabolism,hsa00380:Tryptophan metabolism,hsa00982:Drug metabolism - cytochrome P450,hsa01100:Metabolic pathways,hsa04726:Serotonergic synapse,hsa04728:Dopaminergic synapse,hsa05012:Parkinson disease,hsa05030:Cocaine addiction…	R-HSA-140179~Amine Oxidase reactions,R-HSA-141333~Biogenic amines are oxidatively deaminated to aldehydes by MAOA and MAOB,R-HSA-1430728~Metabolism,R-HSA-211859~Biological oxidations,R-HSA-211945~Phase I - Functionalization of compounds,
ENSG00000158023	107.344	-2.75468	0.762801	-3.61127	0.000304702	0.0353745	cilia and flagella associated protein 251 [Source:HGNC Symbol;Acc:HGNC:28506]	CFAP251	GO:0003341~cilium movement,GO:0030317~flagellated sperm motility,	GO:0005930~axoneme,GO:0031514~motile cilium,GO:0036126~sperm flagellum,
ENSG00000224769	39.0974	-2.77957	0.782639	-3.55153	0.000382997	0.0375555	mucin 20, cell surface associated pseudogene 1 [Source:HGNC Symbol;Acc:HGNC:51921]	MUC20P1	-
ENSG00000091436	546.245	-2.78387	0.808738	-3.44225	0.000576907	0.0484897	mitogen-activated protein kinase kinase kinase 20 [Source:HGNC Symbol;Acc:HGNC:17797]	MAP3K20	GO:0000077~DNA damage checkpoint,GO:0006468~protein phosphorylation,GO:0007010~cytoskeleton organization,GO:0007049~cell cycle,GO:0007254~JNK cascade,GO:0008219~cell death,GO:0018105~peptidyl-serine phosphorylation,GO:0030154~cell differentiation,GO:0031098~stress-activated protein kinase signaling cascade,GO:0032147~activation of protein kinase activity,GO:0038066~p38MAPK cascade,GO:0042733~embr…	GO:0005634~nucleus,GO:0005737~cytoplasm,GO:0005829~cytosol,	GO:0000287~magnesium ion binding,GO:0003723~RNA binding,GO:0004672~protein kinase activity,GO:0004674~protein serine/threonine kinase activity,GO:0004706~JUN kinase kinase kinase activity,GO:0004709~MAP kinase kinase kinase activity,GO:0005515~protein binding,GO:0005524~ATP binding,GO:0030295~protein kinase activator activity,GO:0043022~ribosome binding,GO:0070181~small ribosomal subunit rRNA bin…	hsa04010:MAPK signaling pathway,
ENSG00000164187	95.4674	-2.80449	0.706958	-3.96698	7.27893e-05	0.0167868	LMBR1 domain containing 2 [Source:HGNC Symbol;Acc:HGNC:25287]	LMBRD2	GO:0071875~adrenergic receptor signaling pathway,	GO:0005886~plasma membrane,GO:0016020~membrane,GO:0016021~integral component of membrane,
ENSG00000119927	133.981	-2.84135	0.787326	-3.60886	0.000307549	0.0353754	glycerol-3-phosphate acyltransferase, mitochondrial [Source:HGNC Symbol;Acc:HGNC:24865]	GPAM	GO:0001817~regulation of cytokine production,GO:0006072~glycerol-3-phosphate metabolic process,GO:0006631~fatty acid metabolic process,GO:0006637~acyl-CoA metabolic process,GO:0006651~diacylglycerol biosynthetic process,GO:0006654~phosphatidic acid biosynthetic process,GO:0006655~phosphatidylglycerol biosynthetic process,GO:0006924~activation-induced cell death of T cells,GO:0008654~phospholipid …	GO:0005741~mitochondrial outer membrane,GO:0005886~plasma membrane,GO:0016021~integral component of membrane,GO:0031966~mitochondrial membrane,	GO:0004366~glycerol-3-phosphate O-acyltransferase activity,GO:0005515~protein binding,	hsa00561:Glycerolipid metabolism,hsa00564:Glycerophospholipid metabolism,hsa01100:Metabolic pathways,	R-HSA-1430728~Metabolism,R-HSA-1483166~Synthesis of PA,R-HSA-1483206~Glycerophospholipid biosynthesis,R-HSA-1483257~Phospholipid metabolism,R-HSA-162582~Signal Transduction,R-HSA-1655829~Regulation of cholesterol biosynthesis by SREBP (SREBF),R-HSA-212436~Generic Transcription Pathway,R-HSA-2426168~Activation of gene expression by SREBF (SREBP),R-HSA-556833~Metabolism of lipids,R-HSA-73857~RNA Po…
ENSG00000134917	151.488	-2.84987	0.739814	-3.85214	0.000117091	0.0231242	ADAM metallopeptidase with thrombospondin type 1 motif 8 [Source:HGNC Symbol;Acc:HGNC:224]	ADAMTS8	GO:0006508~proteolysis,GO:0008285~negative regulation of cell proliferation,GO:0030198~extracellular matrix organization,GO:0035435~phosphate ion transmembrane transport,	GO:0005576~extracellular region,GO:0031012~extracellular matrix,	GO:0004222~metalloendopeptidase activity,GO:0005178~integrin binding,GO:0008201~heparin binding,GO:0008237~metallopeptidase activity,GO:0008270~zinc ion binding,GO:0009673~low-affinity phosphate transmembrane transporter activity,		R-HSA-1474228~Degradation of the extracellular matrix,R-HSA-1474244~Extracellular matrix organization,R-HSA-1643685~Disease,R-HSA-3781865~Diseases of glycosylation,R-HSA-3906995~Diseases associated with O-glycosylation of proteins,R-HSA-392499~Metabolism of proteins,R-HSA-5083635~Defective B3GALTL causes PpS,R-HSA-5173105~O-linked glycosylation,R-HSA-5173214~O-glycosylation of TSR domain-containi…
ENSG00000163491	58.69	-3.02551	0.754663	-4.00909	6.09532e-05	0.0148805	NIMA related kinase 10 [Source:HGNC Symbol;Acc:HGNC:18592]	NEK10	GO:0006468~protein phosphorylation,GO:0031954~positive regulation of protein autophosphorylation,GO:0043406~positive regulation of MAP kinase activity,GO:0070372~regulation of ERK1 and ERK2 cascade,GO:1902749~regulation of cell cycle G2/M phase transition,	GO:0005576~extracellular region,GO:1902911~protein kinase complex,	GO:0004672~protein kinase activity,GO:0004674~protein serine/threonine kinase activity,GO:0005524~ATP binding,GO:0046872~metal ion binding,
ENSG00000159713	142.809	-3.13661	0.850454	-3.68816	0.000225882	0.0308392	tubulin polymerization promoting protein family member 3 [Source:HGNC Symbol;Acc:HGNC:24162]	TPPP3	GO:0001578~microtubule bundle formation,GO:0007566~embryo implantation,GO:0032273~positive regulation of protein polymerization,GO:0046697~decidualization,GO:0046785~microtubule polymerization,	GO:0005737~cytoplasm,GO:0005874~microtubule,GO:0048471~perinuclear region of cytoplasm,GO:0097427~microtubule bundle,	GO:0015631~tubulin binding,
ENSG00000155380	171.456	-3.16657	0.921629	-3.43584	0.000590726	0.048777	solute carrier family 16 member 1 [Source:HGNC Symbol;Acc:HGNC:10922]	SLC16A1	GO:0006629~lipid metabolic process,GO:0007098~centrosome cycle,GO:0015718~monocarboxylic acid transport,GO:0015728~mevalonate transport,GO:0032094~response to food,GO:0035879~plasma membrane lactate transport,GO:0042593~glucose homeostasis,GO:0050796~regulation of insulin secretion,GO:0051780~behavioral response to nutrient,GO:0071407~cellular response to organic cyclic compound,GO:0071422~succin…	GO:0005813~centrosome,GO:0005886~plasma membrane,GO:0005887~integral component of plasma membrane,GO:0009925~basal plasma membrane,GO:0016020~membrane,GO:0016021~integral component of membrane,GO:0016323~basolateral plasma membrane,GO:0016324~apical plasma membrane,GO:0016328~lateral plasma membrane,GO:0030054~cell junction,GO:0043231~intracellular membrane-bounded organelle,GO:0045202~synapse,GO…	GO:0005515~protein binding,GO:0008028~monocarboxylic acid transmembrane transporter activity,GO:0015129~lactate transmembrane transporter activity,GO:0015130~mevalonate transmembrane transporter activity,GO:0015141~succinate transmembrane transporter activity,GO:0015293~symporter activity,GO:0015650~lactate:proton symporter activity,GO:0042802~identical protein binding,GO:0046943~carboxylic acid …		R-HSA-109582~Hemostasis,R-HSA-1428517~The citric acid (TCA) cycle and respiratory electron transport,R-HSA-1430728~Metabolism,R-HSA-1643685~Disease,R-HSA-202733~Cell surface interactions at the vascular wall,R-HSA-210991~Basigin interactions,R-HSA-382551~Transport of small molecules,R-HSA-425366~Transport of bile salts and organic acids, metal ions and amine compounds,R-HSA-425407~SLC-mediated tr…
ENSG00000111291	56.6652	-3.18134	0.918874	-3.46221	0.000535749	0.0465665	G protein-coupled receptor class C group 5 member D [Source:HGNC Symbol;Acc:HGNC:13310]	GPRC5D	GO:0007186~G-protein coupled receptor signaling pathway,GO:0032147~activation of protein kinase activity,	GO:0005886~plasma membrane,GO:0016021~integral component of membrane,GO:0043231~intracellular membrane-bounded organelle,GO:0043235~receptor complex,GO:0070062~extracellular exosome,	GO:0004930~G-protein coupled receptor activity,GO:0005515~protein binding,GO:0030295~protein kinase activator activity,
ENSG00000235831	9.96592	-3.20665	0.846281	-3.78911	0.000151185	0.0266924	BHLHE40 antisense RNA 1 [Source:HGNC Symbol;Acc:HGNC:44471]	BHLHE40-AS1	GO:0006617~SRP-dependent cotranslational protein targeting to membrane, signal sequence recognition,	GO:0005786~signal recognition particle, endoplasmic reticulum targeting,
ENSG00000284685	10.062	-3.22902	0.85568	-3.77363	0.000160891	0.0277351	novel transcript		-
ENSG00000105825	29.9348	-3.25405	0.878699	-3.70325	0.000212851	0.0301642	tissue factor pathway inhibitor 2 [Source:HGNC Symbol;Acc:HGNC:11761]	TFPI2	GO:0007596~blood coagulation,GO:0010951~negative regulation of endopeptidase activity,GO:0071498~cellular response to fluid shear stress,	GO:0005576~extracellular region,GO:0005615~extracellular space,GO:0031012~extracellular matrix,	GO:0004867~serine-type endopeptidase inhibitor activity,GO:0005201~extracellular matrix structural constituent,
ENSG00000265190	330.105	-3.31933	0.839569	-3.95361	7.69807e-05	0.0172862	annexin A8 [Source:HGNC Symbol;Acc:HGNC:546]	ANXA8	GO:0007032~endosome organization,GO:0007596~blood coagulation,GO:0016197~endosomal transport,GO:1900004~negative regulation of serine-type endopeptidase activity,GO:1900138~negative regulation of phospholipase A2 activity,	GO:0005737~cytoplasm,GO:0005829~cytosol,GO:0005886~plasma membrane,GO:0031902~late endosome membrane,	GO:0005509~calcium ion binding,GO:0005515~protein binding,GO:0005544~calcium-dependent phospholipid binding,GO:0005546~phosphatidylinositol-4,5-bisphosphate binding,GO:0005547~phosphatidylinositol-3,4,5-trisphosphate binding,GO:0043325~phosphatidylinositol-3,4-bisphosphate binding,GO:0051015~actin filament binding,
ENSG00000000003	24.8911	-3.38202	0.841183	-4.02055	5.80614e-05	0.0146673	tetraspanin 6 [Source:HGNC Symbol;Acc:HGNC:11858]	TSPAN6	GO:0039532~negative regulation of viral-induced cytoplasmic pattern recognition receptor signaling pathway,GO:0043123~positive regulation of I-kappaB kinase/NF-kappaB signaling,GO:1901223~negative regulation of NIK/NF-kappaB signaling,	GO:0005886~plasma membrane,GO:0005887~integral component of plasma membrane,GO:0016021~integral component of membrane,GO:0070062~extracellular exosome,	GO:0005515~protein binding,
ENSG00000165410	699.591	-3.46797	0.883641	-3.92464	8.68582e-05	0.0192509	cofilin 2 [Source:HGNC Symbol;Acc:HGNC:1875]	CFL2	GO:0007519~skeletal muscle tissue development,GO:0030042~actin filament depolymerization,GO:0030043~actin filament fragmentation,GO:0030836~positive regulation of actin filament depolymerization,GO:0045214~sarcomere organization,GO:0046716~muscle cell cellular homeostasis,GO:0048870~cell motility,GO:0051014~actin filament severing,	GO:0005615~extracellular space,GO:0005737~cytoplasm,GO:0015629~actin cytoskeleton,GO:0016363~nuclear matrix,GO:0030018~Z disc,GO:0031674~I band,GO:0070062~extracellular exosome,	GO:0005515~protein binding,GO:0051015~actin filament binding,	hsa04360:Axon guidance,hsa04666:Fc gamma R-mediated phagocytosis,hsa04810:Regulation of actin cytoskeleton,hsa05133:Pertussis,hsa05170:Human immunodeficiency virus 1 infection,
ENSG00000174437	6873.08	-3.50836	0.941871	-3.72488	0.000195408	0.0296514	ATPase sarcoplasmic/endoplasmic reticulum Ca2+ transporting 2 [Source:HGNC Symbol;Acc:HGNC:812]	ATP2A2	GO:0000045~autophagosome assembly,GO:0002026~regulation of the force of heart contraction,GO:0003009~skeletal muscle contraction,GO:0006874~cellular calcium ion homeostasis,GO:0006984~ER-nucleus signaling pathway,GO:0006996~organelle organization,GO:0007155~cell adhesion,GO:0008544~epidermis development,GO:0010460~positive regulation of heart rate,GO:0010666~positive regulation of cardiac muscle …	GO:0005783~endoplasmic reticulum,GO:0005789~endoplasmic reticulum membrane,GO:0005886~plasma membrane,GO:0005887~integral component of plasma membrane,GO:0012506~vesicle membrane,GO:0014801~longitudinal sarcoplasmic reticulum,GO:0016020~membrane,GO:0016021~integral component of membrane,GO:0016529~sarcoplasmic reticulum,GO:0031095~platelet dense tubular network membrane,GO:0031234~extrinsic compo…	GO:0005388~calcium-transporting ATPase activity,GO:0005509~calcium ion binding,GO:0005515~protein binding,GO:0005524~ATP binding,GO:0008022~protein C-terminus binding,GO:0008553~hydrogen-exporting ATPase activity, phosphorylative mechanism,GO:0015662~ATPase activity, coupled to transmembrane movement of ions, phosphorylative mechanism,GO:0016887~ATPase activity,GO:0019899~enzyme binding,GO:003177…	hsa04020:Calcium signaling pathway,hsa04022:cGMP-PKG signaling pathway,hsa04024:cAMP signaling pathway,hsa04260:Cardiac muscle contraction,hsa04261:Adrenergic signaling in cardiomyocytes,hsa04919:Thyroid hormone signaling pathway,hsa04972:Pancreatic secretion,hsa05010:Alzheimer disease,hsa05017:Spinocerebellar ataxia,hsa05022:Pathways of neurodegeneration - multiple diseases,hsa05410:Hypertrophic…	R-HSA-109582~Hemostasis,R-HSA-157118~Signaling by NOTCH,R-HSA-162582~Signal Transduction,R-HSA-1912420~Pre-NOTCH Processing in Golgi,R-HSA-1912422~Pre-NOTCH Expression and Processing,R-HSA-382551~Transport of small molecules,R-HSA-397014~Muscle contraction,R-HSA-418346~Platelet homeostasis,R-HSA-418359~Reduction of cytosolic Ca++ levels,R-HSA-418360~Platelet calcium homeostasis,R-HSA-5576891~Card…
ENSG00000149021	58.5306	-3.57296	0.9867	-3.62112	0.000293335	0.0348373	secretoglobin family 1A member 1 [Source:HGNC Symbol;Acc:HGNC:12523]	SCGB1A1	GO:0000122~negative regulation of transcription from RNA polymerase II promoter,GO:0007165~signal transduction,GO:0007565~female pregnancy,GO:0007566~embryo implantation,GO:0009410~response to xenobiotic stimulus,GO:0010193~response to ozone,GO:0032496~response to lipopolysaccharide,GO:0032689~negative regulation of interferon-gamma production,GO:0032696~negative regulation of interleukin-13 prod…	GO:0005576~extracellular region,GO:0005615~extracellular space,GO:0005635~nuclear envelope,GO:0005737~cytoplasm,GO:0005791~rough endoplasmic reticulum,GO:0030141~secretory granule,GO:0070062~extracellular exosome,	GO:0005515~protein binding,GO:0019834~phospholipase A2 inhibitor activity,GO:0097160~polychlorinated biphenyl binding,
ENSG00000103056	53.0445	-3.60319	0.985977	-3.65444	0.000257745	0.0333214	sphingomyelin phosphodiesterase 3 [Source:HGNC Symbol;Acc:HGNC:14240]	SMPD3	GO:0001932~regulation of protein phosphorylation,GO:0001958~endochondral ossification,GO:0002244~hematopoietic progenitor cell differentiation,GO:0002685~regulation of leukocyte migration,GO:0003433~chondrocyte development involved in endochondral bone morphogenesis,GO:0006665~sphingolipid metabolic process,GO:0006672~ceramide metabolic process,GO:0006684~sphingomyelin metabolic process,GO:000668…	GO:0000137~Golgi cis cisterna,GO:0000139~Golgi membrane,GO:0005576~extracellular region,GO:0005737~cytoplasm,GO:0005886~plasma membrane,GO:0016021~integral component of membrane,	GO:0001786~phosphatidylserine binding,GO:0004620~phospholipase activity,GO:0004767~sphingomyelin phosphodiesterase activity,GO:0005515~protein binding,GO:0008081~phosphoric diester hydrolase activity,GO:0042802~identical protein binding,GO:0046872~metal ion binding,GO:0061751~neutral sphingomyelin phosphodiesterase activity,GO:0070300~phosphatidic acid binding,	hsa00600:Sphingolipid metabolism,hsa01100:Metabolic pathways,	R-HSA-1430728~Metabolism,R-HSA-162582~Signal Transduction,R-HSA-1660662~Glycosphingolipid metabolism,R-HSA-428157~Sphingolipid metabolism,R-HSA-556833~Metabolism of lipids,R-HSA-5626978~TNFR1-mediated ceramide production,R-HSA-73887~Death Receptor Signaling,R-HSA-75893~TNF signaling,
ENSG00000022267	4270.7	-3.78004	0.911851	-4.14546	3.39128e-05	0.0109199	four and a half LIM domains 1 [Source:HGNC Symbol;Acc:HGNC:3702]	FHL1	GO:0003254~regulation of membrane depolarization,GO:0007517~muscle organ development,GO:0009887~animal organ morphogenesis,GO:0010972~negative regulation of G2/M transition of mitotic cell cycle,GO:0030154~cell differentiation,GO:0030308~negative regulation of cell growth,GO:0043268~positive regulation of potassium ion transport,GO:1901016~regulation of potassium ion transmembrane transporter act…	GO:0005634~nucleus,GO:0005737~cytoplasm,GO:0005829~cytosol,GO:0005886~plasma membrane,GO:0005925~focal adhesion,	GO:0005515~protein binding,GO:0044325~ion channel binding,GO:0046872~metal ion binding,	hsa04630:JAK-STAT signaling pathway,
ENSG00000203734	17.6289	-3.78332	0.915437	-4.13281	3.58361e-05	0.0113255	epithelial cell transforming 2 like [Source:HGNC Symbol;Acc:HGNC:21118]	ECT2L	GO:0050790~regulation of catalytic activity,		GO:0005085~guanyl-nucleotide exchange factor activity,
ENSG00000089101	82.0442	-3.96921	1.14387	-3.46998	0.000520492	0.0457872	cilia and flagella associated protein 61 [Source:HGNC Symbol;Acc:HGNC:15872]	CFAP61	GO:0003341~cilium movement,GO:0044782~cilium organization,	GO:0005930~axoneme,GO:0016021~integral component of membrane,GO:0031514~motile cilium,
ENSG00000169126	22.1061	-3.97869	1.07118	-3.71432	0.000203752	0.0297199	outer dynein arm docking complex subunit 2 [Source:HGNC Symbol;Acc:HGNC:25583]	ODAD2	GO:0003341~cilium movement,GO:0003356~regulation of cilium beat frequency,GO:0007368~determination of left/right symmetry,GO:0007507~heart development,GO:0021591~ventricular system development,GO:0036158~outer dynein arm assembly,	GO:0005930~axoneme,GO:0097546~ciliary base,	GO:0005515~protein binding,
ENSG00000158445	75.3974	-3.9827	1.102	-3.61406	0.000301444	0.0353745	potassium voltage-gated channel subfamily B member 1 [Source:HGNC Symbol;Acc:HGNC:6231]	KCNB1	GO:0001508~action potential,GO:0006887~exocytosis,GO:0006904~vesicle docking involved in exocytosis,GO:0007215~glutamate receptor signaling pathway,GO:0010701~positive regulation of norepinephrine secretion,GO:0031669~cellular response to nutrient levels,GO:0033605~positive regulation of catecholamine secretion,GO:0034765~regulation of ion transmembrane transport,GO:0042593~glucose homeostasis,GO…	GO:0005783~endoplasmic reticulum,GO:0005886~plasma membrane,GO:0008076~voltage-gated potassium channel complex,GO:0009986~cell surface,GO:0016020~membrane,GO:0016021~integral component of membrane,GO:0016324~apical plasma membrane,GO:0016328~lateral plasma membrane,GO:0030424~axon,GO:0030425~dendrite,GO:0032590~dendrite membrane,GO:0032809~neuronal cell body membrane,GO:0042383~sarcolemma,GO:0043…	GO:0000149~SNARE binding,GO:0005249~voltage-gated potassium channel activity,GO:0005251~delayed rectifier potassium channel activity,GO:0005515~protein binding,GO:0015271~outward rectifier potassium channel activity,GO:0044325~ion channel binding,GO:0046982~protein heterodimerization activity,GO:0047485~protein N-terminus binding,		R-HSA-112316~Neuronal System,R-HSA-1296071~Potassium Channels,R-HSA-1296072~Voltage gated Potassium channels,R-HSA-1430728~Metabolism,R-HSA-163685~Integration of energy metabolism,R-HSA-381676~Glucagon-like Peptide-1 (GLP1) regulates insulin secretion,R-HSA-422356~Regulation of insulin secretion,
ENSG00000261143	23.3054	-4.02909	0.963371	-4.18228	2.886e-05	0.0100515	ADAMTS7 pseudogene 3 [Source:HGNC Symbol;Acc:HGNC:49409]	ADAMTS7P3	-
ENSG00000004776	898.489	-4.13458	1.17857	-3.50813	0.000451275	0.0415812	heat shock protein family B (small) member 6 [Source:HGNC Symbol;Acc:HGNC:26511]	HSPB6	GO:0006937~regulation of muscle contraction,GO:0009408~response to heat,GO:0010667~negative regulation of cardiac muscle cell apoptotic process,GO:0042026~protein refolding,GO:0043066~negative regulation of apoptotic process,GO:0045766~positive regulation of angiogenesis,GO:0061077~chaperone-mediated protein folding,	GO:0005576~extracellular region,GO:0005634~nucleus,GO:0005730~nucleolus,GO:0005737~cytoplasm,GO:0005794~Golgi apparatus,GO:0005829~cytosol,	GO:0005212~structural constituent of eye lens,GO:0042803~protein homodimerization activity,GO:0044183~protein binding involved in protein folding,GO:0051082~unfolded protein binding,GO:0051087~chaperone binding,
ENSG00000167676	835.426	-4.24361	1.16996	-3.62714	0.000286577	0.0346859	perilipin 4 [Source:HGNC Symbol;Acc:HGNC:29393]	PLIN4		GO:0005811~lipid particle,GO:0005829~cytosol,GO:0005886~plasma membrane,		hsa03320:PPAR signaling pathway,
ENSG00000158764	28.3928	-4.35445	1.2107	-3.59665	0.000322347	0.0358219	intelectin 2 [Source:HGNC Symbol;Acc:HGNC:20599]	ITLN2		GO:0005615~extracellular space,	GO:0046872~metal ion binding,GO:0070492~oligosaccharide binding,
ENSG00000036448	1064.54	-4.58779	1.25096	-3.6674	0.000245026	0.0326688	myomesin 2 [Source:HGNC Symbol;Acc:HGNC:7614]	MYOM2	GO:0002074~extraocular skeletal muscle development,GO:0006936~muscle contraction,GO:0045214~sarcomere organization,	GO:0005739~mitochondrion,GO:0031430~M band,GO:0032982~myosin filament,	GO:0005515~protein binding,GO:0008307~structural constituent of muscle,GO:0019900~kinase binding,GO:0051015~actin filament binding,
ENSG00000136918	15.5157	-4.63513	1.29835	-3.57003	0.000356942	0.0372839	WD repeat domain 38 [Source:HGNC Symbol;Acc:HGNC:23745]	WDR38	GO:0002244~hematopoietic progenitor cell differentiation,
ENSG00000270277	43.686	-4.73855	1.35117	-3.507	0.000453187	0.0415812	novel transcript, antisense to titin		-
ENSG00000122477	156.477	-4.75923	1.27141	-3.74328	0.000181633	0.0292118	leucine rich repeat containing 39 [Source:HGNC Symbol;Acc:HGNC:28228]	LRRC39	GO:0007165~signal transduction,	GO:0005737~cytoplasm,GO:0031430~M band,GO:0043231~intracellular membrane-bounded organelle,	GO:0004722~protein serine/threonine phosphatase activity,GO:0005515~protein binding,
ENSG00000124374	100.591	-4.77769	1.3078	-3.65324	0.000258956	0.0333214	poly(A) binding protein interacting protein 2B [Source:HGNC Symbol;Acc:HGNC:29200]	PAIP2B	GO:0017148~negative regulation of translation,GO:0045947~negative regulation of translational initiation,	GO:0005737~cytoplasm,	GO:0000900~translation repressor activity, nucleic acid binding,GO:0005515~protein binding,GO:0030371~translation repressor activity,
ENSG00000161905	147.268	-5.04118	1.20724	-4.1758	2.96944e-05	0.0101353	arachidonate 15-lipoxygenase [Source:HGNC Symbol;Acc:HGNC:433]	ALOX15	GO:0001503~ossification,GO:0002820~negative regulation of adaptive immune response,GO:0006629~lipid metabolic process,GO:0006646~phosphatidylethanolamine biosynthetic process,GO:0006954~inflammatory response,GO:0010811~positive regulation of cell-substrate adhesion,GO:0019369~arachidonic acid metabolic process,GO:0019372~lipoxygenase pathway,GO:0019395~fatty acid oxidation,GO:0030282~bone mineral…	GO:0005811~lipid particle,GO:0005829~cytosol,GO:0005886~plasma membrane,GO:0016020~membrane,GO:0031234~extrinsic component of cytoplasmic side of plasma membrane,	GO:0004052~arachidonate 12-lipoxygenase activity,GO:0005506~iron ion binding,GO:0005515~protein binding,GO:0005546~phosphatidylinositol-4,5-bisphosphate binding,GO:0016165~linoleate 13S-lipoxygenase activity,GO:0016702~oxidoreductase activity, acting on single donors with incorporation of molecular oxygen, incorporation of two atoms of oxygen,GO:0047977~hepoxilin-epoxide hydrolase activity,GO:005…	hsa00590:Arachidonic acid metabolism,hsa00591:Linoleic acid metabolism,hsa01100:Metabolic pathways,hsa04216:Ferroptosis,hsa04217:Necroptosis,hsa04726:Serotonergic synapse,	R-HSA-1280215~Cytokine Signaling in Immune system,R-HSA-1430728~Metabolism,R-HSA-168256~Immune System,R-HSA-2142691~Synthesis of Leukotrienes (LT) and Eoxins (EX),R-HSA-2142712~Synthesis of 12-eicosatetraenoic acid derivatives,R-HSA-2142753~Arachidonic acid metabolism,R-HSA-2142770~Synthesis of 15-eicosatetraenoic acid derivatives,R-HSA-449147~Signaling by Interleukins,R-HSA-556833~Metabolism of …
ENSG00000018625	1787.02	-5.06947	1.25334	-4.04477	5.23746e-05	0.0137511	ATPase Na+/K+ transporting subunit alpha 2 [Source:HGNC Symbol;Acc:HGNC:800]	ATP1A2	GO:0001504~neurotransmitter uptake,GO:0001662~behavioral fear response,GO:0002026~regulation of the force of heart contraction,GO:0002087~regulation of respiratory gaseous exchange by neurological system process,GO:0006813~potassium ion transport,GO:0006814~sodium ion transport,GO:0006883~cellular sodium ion homeostasis,GO:0006937~regulation of muscle contraction,GO:0006940~regulation of smooth m…	GO:0005737~cytoplasm,GO:0005768~endosome,GO:0005886~plasma membrane,GO:0005890~sodium:potassium-exchanging ATPase complex,GO:0005901~caveola,GO:0014704~intercalated disc,GO:0016020~membrane,GO:0016021~integral component of membrane,GO:0030315~T-tubule,GO:0031090~organelle membrane,GO:0042995~cell projection,GO:0043025~neuronal cell body,GO:0043197~dendritic spine,GO:1903561~extracellular vesicle,	GO:0005391~sodium:potassium-exchanging ATPase activity,GO:0005496~steroid binding,GO:0005515~protein binding,GO:0005524~ATP binding,GO:0008556~potassium-transporting ATPase activity,GO:0016791~phosphatase activity,GO:0016887~ATPase activity,GO:0019829~cation-transporting ATPase activity,GO:0030955~potassium ion binding,GO:0031402~sodium ion binding,GO:0046872~metal ion binding,GO:0046982~protein …	hsa04022:cGMP-PKG signaling pathway,hsa04024:cAMP signaling pathway,hsa04260:Cardiac muscle contraction,hsa04261:Adrenergic signaling in cardiomyocytes,hsa04911:Insulin secretion,hsa04918:Thyroid hormone synthesis,hsa04919:Thyroid hormone signaling pathway,hsa04925:Aldosterone synthesis and secretion,hsa04960:Aldosterone-regulated sodium reabsorption,hsa04961:Endocrine and other factor-regulated …	R-HSA-1643685~Disease,R-HSA-382551~Transport of small molecules,R-HSA-397014~Muscle contraction,R-HSA-5576891~Cardiac conduction,R-HSA-5578775~Ion homeostasis,R-HSA-5663205~Infectious disease,R-HSA-936837~Ion transport by P-type ATPases,R-HSA-9679191~Potential therapeutics for SARS,R-HSA-9679506~SARS-CoV Infections,R-HSA-983712~Ion channel transport,
ENSG00000101605	2633.03	-5.39582	1.22334	-4.41071	1.03032e-05	0.00567206	myomesin 1 [Source:HGNC Symbol;Acc:HGNC:7613]	MYOM1	GO:0002074~extraocular skeletal muscle development,GO:0006936~muscle contraction,GO:0010628~positive regulation of gene expression,GO:0010737~protein kinase A signaling,GO:0050714~positive regulation of protein secretion,	GO:0005863~striated muscle myosin thick filament,GO:0031430~M band,	GO:0005515~protein binding,GO:0008307~structural constituent of muscle,GO:0019900~kinase binding,GO:0042802~identical protein binding,GO:0042803~protein homodimerization activity,GO:0051015~actin filament binding,
ENSG00000114638	29.9913	-5.42184	1.40669	-3.85432	0.00011605	0.0231242	uroplakin 1B [Source:HGNC Symbol;Acc:HGNC:12578]	UPK1B	GO:0009617~response to bacterium,GO:0030855~epithelial cell differentiation,	GO:0005886~plasma membrane,GO:0005887~integral component of plasma membrane,GO:0016020~membrane,GO:0016021~integral component of membrane,GO:0070062~extracellular exosome,GO:0120001~apical plasma membrane urothelial plaque,	GO:0005198~structural molecule activity,GO:0005515~protein binding,
ENSG00000156968	7.26591	-5.87359	1.38626	-4.23701	2.26511e-05	0.00878555	MPV17 mitochondrial inner membrane protein like [Source:HGNC Symbol;Acc:HGNC:26827]	MPV17L	GO:0010730~negative regulation of hydrogen peroxide biosynthetic process,GO:0072593~reactive oxygen species metabolic process,GO:1901029~negative regulation of mitochondrial outer membrane permeabilization involved in apoptotic signaling pathway,	GO:0005737~cytoplasm,GO:0005739~mitochondrion,GO:0005777~peroxisome,GO:0005778~peroxisomal membrane,GO:0016021~integral component of membrane,GO:0043231~intracellular membrane-bounded organelle,		hsa04146:Peroxisome,
ENSG00000068976	2281.95	-6.11364	1.4603	-4.18656	2.83214e-05	0.0100515	glycogen phosphorylase, muscle associated [Source:HGNC Symbol;Acc:HGNC:9726]	PYGM	GO:0005977~glycogen metabolic process,GO:0005980~glycogen catabolic process,	GO:0005737~cytoplasm,GO:0005829~cytosol,GO:0070062~extracellular exosome,	GO:0000166~nucleotide binding,GO:0005515~protein binding,GO:0008184~glycogen phosphorylase activity,GO:0030170~pyridoxal phosphate binding,	hsa00500:Starch and sucrose metabolism,hsa01100:Metabolic pathways,hsa04217:Necroptosis,hsa04910:Insulin signaling pathway,hsa04922:Glucagon signaling pathway,hsa04931:Insulin resistance,	R-HSA-1430728~Metabolism,R-HSA-70221~Glycogen breakdown (glycogenolysis),R-HSA-71387~Metabolism of carbohydrates,R-HSA-8982491~Glycogen metabolism,
ENSG00000122367	3949.05	-6.2945	1.80428	-3.48864	0.000485479	0.0439121	LIM domain binding 3 [Source:HGNC Symbol;Acc:HGNC:15710]	LDB3	GO:0007507~heart development,GO:0030036~actin cytoskeleton organization,GO:0045214~sarcomere organization,GO:0061061~muscle structure development,	GO:0001725~stress fiber,GO:0005856~cytoskeleton,GO:0005912~adherens junction,GO:0030018~Z disc,GO:0031143~pseudopodium,GO:0031941~filamentous actin,GO:0048471~perinuclear region of cytoplasm,	GO:0003779~actin binding,GO:0005080~protein kinase C binding,GO:0005515~protein binding,GO:0008092~cytoskeletal protein binding,GO:0046872~metal ion binding,GO:0051371~muscle alpha-actinin binding,
ENSG00000179914	1759.35	-10.172	2.28545	-4.45076	8.55688e-06	0.00543095	intelectin 1 [Source:HGNC Symbol;Acc:HGNC:18259]	ITLN1	GO:0001934~positive regulation of protein phosphorylation,GO:0009624~response to nematode,GO:0046326~positive regulation of glucose import,GO:0070207~protein homotrimerization,	GO:0005576~extracellular region,GO:0005615~extracellular space,GO:0031225~anchored component of membrane,GO:0031526~brush border membrane,GO:0043235~receptor complex,GO:0045121~membrane raft,GO:0070062~extracellular exosome,	GO:0005509~calcium ion binding,GO:0005515~protein binding,GO:0042802~identical protein binding,GO:0070492~oligosaccharide binding,		R-HSA-168249~Innate Immune System,R-HSA-168256~Immune System,R-HSA-6803157~Antimicrobial peptides,

## Sheet: Enrichment_GO_BP_UP
ID	Description	pvalue	p.adjust	qvalue	geneID	Count
GO:0006910	phagocytosis, recognition	3.07899e-08	6.18261e-05	5.55514e-05	IGHV2-70/IGHV1-24/IGHV2-26/IGHV4-34/IGHV3-21/IGHV4-59/IGLL5/IGHG1/IGHV1-18/IGHV4-61/IGLC1/IGHV1-69D/IGHV5-51/IGKC/IGLC2/IGHV3-33/IGHA2/IGHA1	18
GO:0006958	complement activation, classical pathway	4.07561e-07	0.000409191	0.000367663	IGHV2-70/IGHV1-24/IGHV2-26/IGHV4-34/IGHV3-21/IGHV4-59/IGLL5/IGHG1/IGHV1-18/IGHV4-61/IGLC1/IGHV1-69D/IGHV5-51/IGKC/IGLC2/IGHV3-33/IGHA2/IGHA1	18
GO:0006911	phagocytosis, engulfment	2.83262e-06	0.00189597	0.00170355	IGHV2-70/IGHV1-24/IGHV2-26/IGHV4-34/IGHV3-21/IGHV4-59/IGLL5/IGHG1/IGHV1-18/IGHV4-61/IGLC1/IGHV1-69D/IGHV5-51/IGKC/IGLC2/IGHV3-33/IGHA2/IGHA1	18
GO:0050853	B cell receptor signaling pathway	4.4505e-06	0.00208086	0.00186968	IGHV2-70/IGHV1-24/IGHV2-26/IGHV4-34/IGHV3-21/IGHV4-59/IGLL5/IGHG1/IGHV1-18/IGHV4-61/IGLC1/IGHV1-69D/IGHV5-51/IGKC/IGLC2/IGHV3-33/IGHA2/IGHA1	18
GO:0006959	humoral immune response	5.18143e-07	0.00208086	0.00186968	PI3/PGLYRP1/IGHV2-70/IGHV1-24/PRTN3/ELANE/IGHV2-26/IGHV4-34/PF4/IGHV3-21/IGHV4-59/DEFA4/IGKV3-20/IGLL5/IGHG1/IGHV1-18/IGHV4-61/IGLC1/IGHV1-69D/IGHV5-51/IGKC/IGLC2/IGHV3-33/IGHA2/CTSG/IGHA1	26
GO:0099024	plasma membrane invagination	1.061e-05	0.000355083	0.00319046	IGHV2-70/IGHV1-24/IGHV2-26/IGHV4-34/IGHV3-21/IGHV4-59/IGLL5/IGHG1/IGHV1-18/IGHV4-61/IGLC1/IGHV1-69D/IGHV5-51/IGKC/IGLC2/IGHV3-33/IGHA2/IGHA1	18
GO:0042742	defense response to bacterium	1.61848e-05	0.00464273	0.00417155	PI3/PGLYRP1/IGHV2-70/IGHV1-24/ELANE/IGHV2-26/IGHV4-34/IGHV3-21/IGHV4-59/DEFA4/IGKV3-20/IGLL5/IGHG1/IGHV1-18/IGHV4-61/IGLC1/IGHV1-69D/MPO/IGHV5-51/IGKC/IGLC2/IGHV3-33/S100A8/IGHA2/CTSG/IGHA1/BPI	27
GO:0002455	humoral immune response mediated by circulating immunoglobulin	2.42355e-05	0.00608311	0.00546574	IGHV2-70/IGHV1-24/IGHV2-26/IGHV4-34/IGHV3-21/IGHV4-59/IGLL5/IGHG1/IGHV1-18/IGHV4-61/IGLC1/IGHV1-69D/IGHV5-51/IGKC/IGLC2/IGHV3-33/IGHA2/IGHA1	18
GO:0010324	membrane invagination	3.60904e-05	0.00805217	0.00723496	IGHV2-70/IGHV1-24/IGHV2-26/IGHV4-34/IGHV3-21/IGHV4-59/IGLL5/IGHG1/IGHV1-18/IGHV4-61/IGLC1/IGHV1-69D/IGHV5-51/IGKC/IGLC2/IGHV3-33/IGHA2/IGHA1	18
GO:0006956	complement activation	6.04984e-06	0.0121481	0.0109152	IGHV2-70/IGHV1-24/IGHV2-26/IGHV4-34/IGHV3-21/IGHV4-59/IGLL5/IGHG1/IGHV1-18/IGHV4-61/IGLC1/IGHV1-69D/IGHV5-51/IGKC/IGLC2/IGHV3-33/IGHA2/IGHA1	18
GO:0050871	positive regulation of B cell activation	8.82184e-05	0.0161039	0.0144695	IGHV2-70/IGHV1-24/IGHV2-26/IGHV4-34/IGHV3-21/IGHV4-59/IGLL5/IGHG1/IGHV1-18/IGHV4-61/IGLC1/IGHV1-69D/IGHV5-51/IGKC/IGLC2/IGHV3-33/IGHA2/IGHA1	18
GO:0050864	regulation of B cell activation	0.00102393	0.171337	0.153948	IGHV2-70/IGHV1-24/IGHV2-26/IGHV4-34/IGHV3-21/IGHV4-59/IGLL5/IGHG1/IGHV1-18/IGHV4-61/IGLC1/IGHV1-69D/IGHV5-51/IGKC/IGLC2/IGHV3-33/IGHA2/IGHA1/LAPTM5	19
GO:0006909	phagocytosis	0.00704645	1.08841	0.0977945	CEBPE/IGHV2-70/IGHV1-24/PRTN3/ELANE/IGHV2-26/IGHV4-34/IGHV3-21/IGHV4-59/IGLL5/IGHG1/IGHV1-18/IGHV4-61/IGLC1/IGHV1-69D/IGHV5-51/IGKC/IGLC2/IGHV3-33/IGHA2/IGHA1/ICAM3	22
GO:0008037	cell recognition	0.0459096	0.658475	5.91648	IGHV2-70/IGHV1-24/IGHV2-26/IGHV4-34/IGHV3-21/IGHV4-59/CCL19/IGLL5/IGHG1/IGHV1-18/IGHV4-61/IGLC1/IGHV1-69D/IGHV5-51/IGKC/IGLC2/IGHV3-33/IGHA2/IGHA1	19
GO:0050851	antigen receptor-mediated signaling pathway	0.0112383	15.0443	13.5175	IGHV2-70/IGHV1-24/IGHV2-26/IGHV4-34/IGHV3-21/IGHV4-59/IGLL5/IGHG1/IGHV1-18/IGHV4-61/IGLC1/IGHV1-69D/IGHV5-51/IGKC/IGLC2/IGHV3-33/IGHA2/IGHA1/LAPTM5/CEACAM1	20
GO:0016064	immunoglobulin mediated immune response	7.54988	947.51	851.349	IGHV2-70/IGHV1-24/IGHV2-26/IGHV4-34/IGHV3-21/IGHV4-59/IGLL5/IGHG1/IGHV1-18/IGHV4-61/IGLC1/IGHV1-69D/IGHV5-51/IGKC/IGLC2/IGHV3-33/IGHA2/IGHA1/FCGR3A	19
GO:0019724	B cell mediated immunity	1.30216	1538.08	1381.99	IGHV2-70/IGHV1-24/IGHV2-26/IGHV4-34/IGHV3-21/IGHV4-59/IGLL5/IGHG1/IGHV1-18/IGHV4-61/IGLC1/IGHV1-69D/IGHV5-51/IGKC/IGLC2/IGHV3-33/IGHA2/IGHA1/FCGR3A	19
GO:0002429	immune response-activating cell surface receptor signaling pathway	19.4754	2058.24	1849.35	IGHV2-70/IGHV1-24/IGHV2-26/IGHV4-34/IGHV3-21/IGHV4-59/IGLL5/IGHG1/IGHV1-18/IGHV4-61/IGLC1/IGHV1-69D/IGHV5-51/IGKC/IGLC2/IGHV3-33/IGHA2/IGHA1/LAPTM5/CEACAM1	20
GO:0002757	immune response-activating signal transduction	19.4754	2058.24	1849.35	IGHV2-70/IGHV1-24/IGHV2-26/IGHV4-34/IGHV3-21/IGHV4-59/IGLL5/IGHG1/IGHV1-18/IGHV4-61/IGLC1/IGHV1-69D/IGHV5-51/IGKC/IGLC2/IGHV3-33/IGHA2/IGHA1/LAPTM5/CEACAM1	20
GO:0042113	B cell activation	36.7358	3688.27	3313.95	IGHV2-70/IGHV1-24/IGHV2-26/IGHV4-34/IGHV3-21/IGHV4-59/IGLL5/IGHG1/IGHV1-18/IGHV4-61/IGLC1/IGHV1-69D/IGHV5-51/IGKC/IGLC2/IGHV3-33/IGHA2/IGHA1/LAPTM5	19
GO:0002768	immune response-regulating cell surface receptor signaling pathway	66.0144	6312.24	5671.62	IGHV2-70/IGHV1-24/IGHV2-26/IGHV4-34/IGHV3-21/IGHV4-59/IGLL5/IGHG1/IGHV1-18/IGHV4-61/IGLC1/IGHV1-69D/IGHV5-51/IGKC/IGLC2/IGHV3-33/IGHA2/IGHA1/FCGR3A/LAPTM5/CEACAM1	21
GO:0002253	activation of immune response	1830.71	167094	150136	IGHV2-70/IGHV1-24/IGHV2-26/IGHV4-34/IGHV3-21/IGHV4-59/IGLL5/IGHG1/IGHV1-18/IGHV4-61/IGLC1/IGHV1-69D/IGHV5-51/IGKC/IGLC2/IGHV3-33/IGHA2/IGHA1/LAPTM5/CEACAM1	20
GO:0006334	nucleosome assembly	985196	8.60119e+07	7.72827e+07	TSPY10/H4C13/H3C3/H1-5/H3C12/H3C2/H3C15/H3C14/H3C8/H4C12	10
GO:0019730	antimicrobial humoral response	3.42225e+06	2.86328e+08	2.57269e+08	PI3/PGLYRP1/PRTN3/ELANE/PF4/DEFA4/IGKV3-20/IGHA2/CTSG/IGHA1	10
GO:0006335	DNA replication-dependent chromatin assembly	4.75786e+06	3.82151e+08	3.43367e+08	H4C13/H3C3/H3C12/H3C2/H3C8/H4C12	6
GO:0034728	nucleosome organization	1.01433e+07	7.83372e+08	7.03868e+08	TSPY10/H4C13/H3C3/H1-5/H3C12/H3C2/H3C15/H3C14/H3C8/H4C12	10
GO:0065004	protein-DNA complex assembly	6.65945e+07	4.95266e+09	4.45002e+09	TSPY10/H4C13/H3C3/H1-5/H3C12/CDT1/H3C2/H3C15/H3C14/H3C8/H4C12	11
GO:0019731	antibacterial humoral response	7.75511e+07	5.56152e+09	4.99709e+09	PI3/ELANE/DEFA4/IGKV3-20/IGHA2/CTSG/IGHA1	7
GO:0002440	production of molecular mediator of immune response	1.73815e+08	0,000120352187758969	0,000108137790846547	IGLV3-25/IGKV1D-13/IGLV3-19/IGLV1-47/ELANE/IGLV3-10/IGLV2-14/IGKV3-20/IGLV3-21/IGKV2-28/IGKV1D-39/IGLV1-40/ARG1/LAPTM5	14
GO:0071824	protein-DNA complex subunit organization	2.3408e+08	0,000156677538568737	0,000140776526057253	TSPY10/H4C13/H3C3/H1-5/H3C12/CDT1/H3C2/H3C15/H3C14/H3C8/H4C12	11
GO:0002377	immunoglobulin production	2.65283e+08	0,000171834855482169	0,000154395545343069	IGLV3-25/IGKV1D-13/IGLV3-19/IGLV1-47/IGLV3-10/IGLV2-14/IGKV3-20/IGLV3-21/IGKV2-28/IGKV1D-39/IGLV1-40	11
GO:0050832	defense response to fungus	6.8e+08	0,000426699743066191	0,000383394505984196	ELANE/DEFA4/MPO/S100A8/CTSG/ARG1	6
GO:0007088	regulation of mitotic nuclear division	1.14108e+09	0,000694332507572612	0,000623865547273777	BIRC5/CDT1/MKI67/CDCA2/CDCA8/IGF1/CDC20	7
GO:0009620	response to fungus	1.4732e+09	0,000870056543977218	0,000781755565305594	ELANE/DEFA4/MPO/S100A8/CTSG/ARG1	6
GO:0090307	mitotic spindle assembly	1.57203e+09	0,000901894428119609	0,000810362261373983	BIRC5/MYBL2/CDCA8/KIFC1/TPX2/CDC20	6
GO:0032496	response to lipopolysaccharide	2.77217e+09	0,00154625441773981	0,00138932694066159	CEBPE/ELANE/PF4/DEFA4/MPO/S100A8/CTSG/ARG1/BPI/ALPL/TSPO	11
GO:0051225	spindle assembly	4.30803e+09	0,00227645402063375	0,00204541947544886	BIRC5/MYBL2/CCNB2/CDCA8/KIFC1/TPX2/CDC20	7
GO:0051783	regulation of nuclear division	4.30803e+09	0,00227645402063375	0,00204541947544886	BIRC5/CDT1/MKI67/CDCA2/CDCA8/IGF1/CDC20	7
GO:0140014	mitotic nuclear division	5.81525e+09	0,00292258589204406	0,00262597621040235	BIRC5/MYBL2/CDT1/MKI67/CDCA2/CDCA8/KIFC1/TPX2/IGF1/CDC20	10
GO:0002237	response to molecule of bacterial origin	5.82188e+09	0,00292258589204406	0,00262597621040235	CEBPE/ELANE/PF4/DEFA4/MPO/S100A8/CTSG/ARG1/BPI/ALPL/TSPO	11
GO:0051873	killing by host of symbiont cells	6.91203e+09	0,00338520825517594	0,00304164759350575	ELANE/PF4/CTSG/ARG1	4
GO:0070943	neutrophil-mediated killing of symbiont cell	7.24427e+09	0,00346345161544507	0,00311195013046386	ELANE/CTSG/ARG1	3
GO:0032963	collagen metabolic process	8.89868e+09	0,00405720868257795	0,0036454475162186	PRTN3/MMP8/MMP9/COL1A1/ARG1/COL5A1	6
GO:0001818	negative regulation of cytokine production	9.05933e+09	0,00405720868257795	0,0036454475162186	PGLYRP1/MMP8/ELANE/ORM1/IL1R2/ARG1/BPI/LAPTM5/IGF1/TSPO/CEACAM1	11
GO:0034502	protein localization to chromosome	9.31361e+09	0,00405720868257795	0,0036454475162186	TERT/H4C13/H1-5/CDT1/KNL1/H4C12	6
GO:0045730	respiratory burst	9.43292e+09	0,00405720868257795	0,0036454475162186	MPO/IGHA2/IGHA1/NCF1B	4
GO:0032640	tumor necrosis factor production	9.69851e+09	0,00405720868257795	0,0036454475162186	MMP8/PF4/CCL19/ORM1/BPI/FCGR3A/IGF1/TSPO	8
GO:0032680	regulation of tumor necrosis factor production	9.69851e+09	0,00405720868257795	0,0036454475162186	MMP8/PF4/CCL19/ORM1/BPI/FCGR3A/IGF1/TSPO	8
GO:0070942	neutrophil mediated cytotoxicity	0,000110479235253277	0,00440683522287724	0,0039595908848876	ELANE/CTSG/ARG1	3
GO:0071706	tumor necrosis factor superfamily cytokine production	0,000111926591816105	0,00440683522287724	0,0039595908848876	MMP8/PF4/CCL19/ORM1/BPI/FCGR3A/IGF1/TSPO	8
GO:1903555	regulation of tumor necrosis factor superfamily cytokine production	0,000111926591816105	0,00440683522287724	0,0039595908848876	MMP8/PF4/CCL19/ORM1/BPI/FCGR3A/IGF1/TSPO	8
GO:0071459	protein localization to chromosome, centromeric region	0,000150278144667696	0,00580304835562948	0,00521410404778199	H4C13/CDT1/KNL1/H4C12	4
GO:1901970	positive regulation of mitotic sister chromatid separation	0,000159582065545476	0,00604605259651537	0,00543244608430874	BIRC5/CDT1/CDCA8	3
GO:0008608	attachment of spindle microtubules to kinetochore	0,000163832729769634	0,00609215039587826	0,00547386547417453	BIRC5/CDT1/KNL1/CDCA8	4
GO:0051983	regulation of chromosome segregation	0,000176066712882226	0,00617109763917093	0,00554480045792565	BIRC5/CDT1/MKI67/CDCA2/CDCA8/CDC20	6
GO:0007094	mitotic spindle assembly checkpoint signaling	0,000178248836191192	0,00617109763917093	0,00554480045792565	BIRC5/CDT1/CDCA8/CDC20	4
GO:0071173	spindle assembly checkpoint signaling	0,000178248836191192	0,00617109763917093	0,00554480045792565	BIRC5/CDT1/CDCA8/CDC20	4
GO:0071174	mitotic spindle checkpoint signaling	0,000178248836191192	0,00617109763917093	0,00554480045792565	BIRC5/CDT1/CDCA8/CDC20	4
GO:0006338	chromatin remodeling	0,000184566858493857	0,00628152969246889	0,00564402489667209	TSPY10/H4C13/H3C3/H1-5/H3C12/H3C2/H3C15/H3C14/H3C8/H4C12	10
GO:0031577	spindle checkpoint signaling	0,000193558491593214	0,0064777575186529	0,00582033779983806	BIRC5/CDT1/CDCA8/CDC20	4
GO:0045841	negative regulation of mitotic metaphase/anaphase transition	0,000209794014203777	0,00690600623805219	0,0062051240784344	BIRC5/CDT1/CDCA8/CDC20	4
GO:0045653	negative regulation of megakaryocyte differentiation	0,000221004976237914	0,00715770955299567	0,00643128233059057	PF4/H4C13/H4C12	3
GO:1902100	negative regulation of metaphase/anaphase transition of cell cycle	0,000245173303166223	0,00758401618076127	0,00681432361806711	BIRC5/CDT1/CDCA8/CDC20	4
GO:0051315	attachment of mitotic spindle microtubules to kinetochore	0,000256714989590493	0,00758401618076127	0,00681432361806711	BIRC5/CDT1/CDCA8	3
GO:0090231	regulation of spindle checkpoint	0,000256714989590493	0,00758401618076127	0,00681432361806711	BIRC5/CDT1/CDCA8	3
GO:0090266	regulation of mitotic cell cycle spindle assembly checkpoint	0,000256714989590493	0,00758401618076127	0,00681432361806711	BIRC5/CDT1/CDCA8	3
GO:1903504	regulation of mitotic spindle checkpoint	0,000256714989590493	0,00758401618076127	0,00681432361806711	BIRC5/CDT1/CDCA8	3
GO:0033046	negative regulation of sister chromatid segregation	0,000264383034189885	0,00758401618076127	0,00681432361806711	BIRC5/CDT1/CDCA8/CDC20	4
GO:0033048	negative regulation of mitotic sister chromatid segregation	0,000264383034189885	0,00758401618076127	0,00681432361806711	BIRC5/CDT1/CDCA8/CDC20	4
GO:2000816	negative regulation of mitotic sister chromatid separation	0,000264383034189885	0,00758401618076127	0,00681432361806711	BIRC5/CDT1/CDCA8/CDC20	4
GO:0032200	telomere organization	0,000282194277917215	0,00798093112757421	0,00717095615048343	TERT/H4C13/H3C3/H3C12/H3C2/H3C8/H4C12	7
GO:0051985	negative regulation of chromosome segregation	0,000306009371648242	0,00837869545665814	0,00752835186239886	BIRC5/CDT1/CDCA8/CDC20	4
GO:1905819	negative regulation of chromosome separation	0,000306009371648242	0,00837869545665814	0,00752835186239886	BIRC5/CDT1/CDCA8/CDC20	4
GO:0007052	mitotic spindle organization	0,000308776625394772	0,00837869545665814	0,00752835186239886	BIRC5/MYBL2/CDCA8/KIFC1/TPX2/CDC20	6
GO:0030168	platelet activation	0,000319826231756223	0,00856281431155328	0,00769378471901988	GP9/PF4/COL3A1/CTSG/ALOX12/CEACAM1	6
GO:0033047	regulation of mitotic sister chromatid segregation	0,000376972635490786	0,00983066301383763	0,00883296100111014	BIRC5/CDT1/CDCA8/CDC20	4
GO:0045839	negative regulation of mitotic nuclear division	0,000376972635490786	0,00983066301383763	0,00883296100111014	BIRC5/CDT1/CDCA8/CDC20	4
GO:0007051	spindle organization	0,000438286664373448	0,0112830720777165	0,0101379668385437	BIRC5/MYBL2/CCNB2/CDCA8/KIFC1/TPX2/CDC20	7
GO:0007080	mitotic metaphase plate congression	0,000520259736140102	0,0130585193771166	0,0117332261545281	BIRC5/CDT1/CDCA8/KIFC1	4
GO:0010543	regulation of platelet activation	0,000520259736140102	0,0130585193771166	0,0117332261545281	GP9/CTSG/ALOX12/CEACAM1	4
GO:0051984	positive regulation of chromosome segregation	0,0005499842677977	0,0136341778979973	0,0122504617934406	BIRC5/CDT1/CDCA8	3
GO:0051784	negative regulation of nuclear division	0,00058714020944552	0,0143777748849586	0,0129185920281081	BIRC5/CDT1/CDCA8/CDC20	4
GO:1905820	positive regulation of chromosome separation	0,000613301715694513	0,0148374680134287	0,0133316314610069	BIRC5/CDT1/CDCA8	3
GO:0003094	glomerular filtration	0,000681091127763541	0,0162813212446332	0,0146289497868009	IGKV3-20/IGHA2/IGHA1	3
GO:0097205	renal filtration	0,000830578481434974	0,0195478345003997	0,0175639485917829	IGKV3-20/IGHA2/IGHA1	3
GO:0002444	myeloid leukocyte mediated immunity	0,000837847422456073	0,0195478345003997	0,0175639485917829	ELANE/IGHG1/CTSG/ARG1/FCGR3A	5
GO:1902850	microtubule cytoskeleton organization involved in mitosis	0,000846943028652777	0,0195478345003997	0,0175639485917829	BIRC5/MYBL2/CDCA8/KIFC1/TPX2/CDC20	6
GO:0030219	megakaryocyte differentiation	0,000965045906215095	0,0220205929509081	0,0197857497996731	GP9/PF4/H4C13/H4C12	4
GO:0002438	acute inflammatory response to antigenic stimulus	0,000999405329016357	0,0225483809063466	0,0202599731985102	ELANE/IGHG1/FCGR3A	3
GO:0051099	positive regulation of binding	0,00105553500893772	0,0235501588660771	0,0211600819335585	TERT/MMP8/MMP9/CDT1/CTHRC1/IGF1	6
GO:0002526	acute inflammatory response	0,0011526953858863	0,0254353003830736	0,0228539027346341	ELANE/IGHG1/ORM1/S100A8/FCGR3A	5
GO:0071222	cellular response to lipopolysaccharide	0,00121379599162736	0,026403685735433	0,0237240078373518	CEBPE/PF4/DEFA4/CTSG/ARG1/BPI/TSPO	7
GO:0032760	positive regulation of tumor necrosis factor production	0,00123314779231565	0,026403685735433	0,0237240078373518	MMP8/PF4/CCL19/ORM1/FCGR3A	5
GO:0051310	metaphase plate congression	0,0012360291131129	0,026403685735433	0,0237240078373518	BIRC5/CDT1/CDCA8/KIFC1	4
GO:0022617	extracellular matrix disassembly	0,00129599111766077	0,0273931596238192	0,0246130612262666	MMP8/ELANE/MMP9/CTSG	4
GO:1903557	positive regulation of tumor necrosis factor superfamily cytokine production	0,00140642064934769	0,0294176319155226	0,0264320722914687	MMP8/PF4/CCL19/ORM1/FCGR3A	5
GO:0002446	neutrophil mediated immunity	0,00151200610806867	0,0309806965816519	0,0278365034288904	ELANE/CTSG/ARG1	3
GO:0018149	peptide cross-linking	0,00151200610806867	0,0309806965816519	0,0278365034288904	PI3/COL3A1/BGN	3
GO:1902412	regulation of mitotic cytokinesis	0,00154734665357347	0,0313845664684396	0,0281993850528966	BIRC5/CDCA8	2
GO:0071219	cellular response to molecule of bacterial origin	0,00158879587245159	0,0319030211188279	0,0286652223724424	CEBPE/PF4/DEFA4/CTSG/ARG1/BPI/TSPO	7
GO:0045652	regulation of megakaryocyte differentiation	0,00163089917716508	0,0324242133440345	0,0291335194336733	PF4/H4C13/H4C12	3
GO:0050866	negative regulation of cell activation	0,00165371492946129	0,0325554860623361	0,029251469443722	PGLYRP1/CTSG/ARG1/BPI/ALOX12/LAPTM5/CEACAM1	7
GO:0090330	regulation of platelet aggregation	0,0017554859302313	0,03422345386315	0,030750157224491	CTSG/ALOX12/CEACAM1	3
GO:0033273	response to vitamin	0,00185082116634189	0,0352908465228964	0,031709221503588	COL1A1/ARG1/ALPL/TSPO	4
GO:1990266	neutrophil migration	0,00186120253562745	0,0352908465228964	0,031709221503588	PRTN3/PF4/CCL19/CXCR1/S100A8	5
GO:0001788	antibody-dependent cellular cytotoxicity	0,00188380763491097	0,0352908465228964	0,031709221503588	IGHG1/FCGR3A	2
GO:0051256	mitotic spindle midzone assembly	0,00188380763491097	0,0352908465228964	0,031709221503588	BIRC5/CDCA8	2
GO:0001906	cell killing	0,00189811325919961	0,0352908465228964	0,031709221503588	PGLYRP1/ELANE/DEFA4/IGHG1/CTSG/ARG1/FCGR3A/CEACAM1	8
GO:0051303	establishment of chromosome localization	0,00209563656049068	0,0386058551694062	0,034687793961188	BIRC5/CDT1/CDCA8/KIFC1	4
GO:0000022	mitotic spindle elongation	0,00225173533942475	0,039317257057086	0,0353269965379772	BIRC5/CDCA8	2
GO:0001794	type IIa hypersensitivity	0,00225173533942475	0,039317257057086	0,0353269965379772	IGHG1/FCGR3A	2
GO:0002445	type II hypersensitivity	0,00225173533942475	0,039317257057086	0,0353269965379772	IGHG1/FCGR3A	2
GO:0090232	positive regulation of spindle checkpoint	0,00225173533942475	0,039317257057086	0,0353269965379772	BIRC5/CDCA8	2
GO:0090267	positive regulation of mitotic cell cycle spindle assembly checkpoint	0,00225173533942475	0,039317257057086	0,0353269965379772	BIRC5/CDCA8	2
GO:0090331	negative regulation of platelet aggregation	0,00225173533942475	0,039317257057086	0,0353269965379772	ALOX12/CEACAM1	2
GO:0030071	regulation of mitotic metaphase/anaphase transition	0,00255191261692013	0,0440196100061813	0,0395521134150738	BIRC5/CDT1/CDCA8/CDC20	4
GO:0030099	myeloid cell differentiation	0,00261506707226179	0,0440196100061813	0,0395521134150738	CEBPE/PRTN3/GP9/PF4/MMP9/CCL19/H4C13/H4C12/CEACAM1	9
GO:0051987	positive regulation of attachment of spindle microtubules to kinetochore	0,00265074740478432	0,0440196100061813	0,0395521134150738	BIRC5/CDCA8	2
GO:0070944	neutrophil-mediated killing of bacterium	0,00265074740478432	0,0440196100061813	0,0395521134150738	ELANE/CTSG	2
GO:0090235	regulation of metaphase plate congression	0,00265074740478432	0,0440196100061813	0,0395521134150738	BIRC5/CDCA8	2
GO:0071216	cellular response to biotic stimulus	0,00265257610097009	0,0440196100061813	0,0395521134150738	CEBPE/PF4/DEFA4/CTSG/ARG1/BPI/TSPO	7
GO:0050000	chromosome localization	0,00275210684495902	0,0449287036152659	0,0403689442213073	BIRC5/CDT1/CDCA8/KIFC1	4
GO:0061844	antimicrobial humoral immune response mediated by antimicrobial peptide	0,00275210684495902	0,0449287036152659	0,0403689442213073	PGLYRP1/ELANE/PF4/DEFA4	4
GO:0007091	metaphase/anaphase transition of mitotic cell cycle	0,00285612819801776	0,0462508501743521	0,0415569077368628	BIRC5/CDT1/CDCA8/CDC20	4
GO:1902099	regulation of metaphase/anaphase transition of cell cycle	0,00296281017569235	0,0473035222252742	0,0425027453837911	BIRC5/CDT1/CDCA8/CDC20	4
GO:0034110	regulation of homotypic cell-cell adhesion	0,00296824890457398	0,0473035222252742	0,0425027453837911	CTSG/ALOX12/CEACAM1	3
GO:0034111	negative regulation of homotypic cell-cell adhesion	0,00308046485340303	0,0479501815940565	0,043083776081051	ALOX12/CEACAM1	2
GO:0051231	spindle elongation	0,00308046485340303	0,0479501815940565	0,043083776081051	BIRC5/CDCA8	2
GO:0051255	spindle midzone assembly	0,00308046485340303	0,0479501815940565	0,043083776081051	BIRC5/CDCA8	2
GO:0010965	regulation of mitotic sister chromatid separation	0,00318428836036145	0,0491850079046599	0,0441932813737613	BIRC5/CDT1/CDCA8/CDC20	4

## Sheet: Enrichment_GO_BP_DOWN
ID	Description	pvalue	p.adjust	qvalue	geneID	Count
No GO term enriched

## Sheet: Enrichment_GO_MF_UP
ID	Description	pvalue	p.adjust	qvalue	geneID	Count
GO:0034987	immunoglobulin receptor binding	2.19795e-10	5.27507e-08	4.99744e-08	IGHV2-70/IGHV1-24/IGHV2-26/IGHV4-34/IGHV3-21/IGHV4-59/IGLL5/IGHG1/IGHV1-18/IGHV4-61/IGLC1/IGHV1-69D/IGHV5-51/IGKC/IGLC2/IGHV3-33/IGHA2/IGHA1	18
GO:0003823	antigen binding	2.0095e-09	2.4114e-07	2.28448e-07	IGLV3-25/IGHV2-70/IGHV1-24/IGLV3-19/IGLV1-47/IGHV2-26/IGHV4-34/IGHV3-21/IGHV4-59/IGLV2-14/IGKV3-20/IGLL5/IGHG1/IGLV3-21/IGHV1-18/IGHV4-61/IGLC1/IGHV1-69D/IGKV1D-39/IGLV1-40/IGHV5-51/IGKC/IGLC2/IGHV3-33/IGHA2/IGHA1	26
GO:0030527	structural constituent of chromatin	87.8106	7024.85	6655.12	H4C13/H3C3/H2AC13/H1-5/H3C12/H3C2/H3C15/H3C14/H2AC11/H3C8/H2AC16/H4C12	12
GO:0046982	protein heterodimerization activity	1.07847e+08	6.47084e+09	6.13027e+09	CEACAM8/H4C13/H3C3/H2AC13/H3C12/H3C2/H3C15/H3C14/H2AC11/H3C8/H2AC16/H4C12	12
GO:0005539	glycosaminoglycan binding	2.18854e+09	0,00105049954317056	0,00099521009353	PGLYRP1/ELANE/PF4/MPO/CTSG/HMMR/COL5A1/BGN/THBS2	9
GO:0048407	platelet-derived growth factor binding	3.00533e+09	0,00120213349141648	0,00113886330765772	COL1A1/COL3A1/COL5A1	3
GO:0008201	heparin binding	0,000983293578811775	0,0319026447374566	0,0302235581723273	ELANE/PF4/MPO/CTSG/COL5A1/THBS2	6
GO:0005201	extracellular matrix structural constituent	0,00106342149124855	0,0319026447374566	0,0302235581723273	COL1A1/COL3A1/CTHRC1/COL5A1/BGN/THBS2	6
GO:0019864	IgG binding	0,00144683143741773	0,0385821716644729	0,0365515310505533	FCGR3B/FCGR3A	2

## Sheet: Enrichment_GO_MF_DOWN
ID	Description	pvalue	p.adjust	qvalue	geneID	Count
No GO term enriched

## Sheet: Enrichment_GO_CC_UP
ID	Description	pvalue	p.adjust	qvalue	geneID	Count
GO:0019814	immunoglobulin complex	1.25527e-22	2.20928e-20	1.78381e-20	IGLV3-25/IGHV2-70/IGKV1D-13/IGHV1-24/IGLV3-19/IGLV1-47/IGHV2-26/IGHV4-34/IGLV3-10/IGHV3-21/IGHV4-59/IGLV2-14/IGKV3-20/IGLL5/IGHG1/IGLV3-21/IGHV1-18/IGHV4-61/IGLC1/IGHV1-69D/IGKV2-28/IGKV1D-39/IGLV1-40/IGHV5-51/IGKC/IGLC2/IGHV3-33/IGHA2/IGHA1	29
GO:0042571	immunoglobulin complex, circulating	7.80635e-14	6.86959e-12	5.54662e-13	IGHV2-70/IGHV1-24/IGHV2-26/IGHV4-34/IGHV3-21/IGHV4-59/IGKV3-20/IGLL5/IGHG1/IGHV1-18/IGHV4-61/IGLC1/IGHV1-69D/IGHV5-51/IGKC/IGLC2/IGHV3-33/IGHA2/IGHA1	19
GO:0044815	DNA packaging complex	265.44	15572.5	12573.5	TERT/H4C13/H3C3/H2AC13/H1-5/H3C12/H3C2/H3C15/H3C14/H2AC11/H3C8/KNL1/H2AC16/H4C12	14
GO:0000786	nucleosome	2107.73	92740.1	74879.9	H4C13/H3C3/H2AC13/H1-5/H3C12/H3C2/H3C15/H3C14/H2AC11/H3C8/H2AC16/H4C12	12
GO:0072562	blood microparticle	54621.5	1.92268e+06	155240	IGLV3-25/IGLV1-47/IGKV3-20/IGHG1/IGLV3-21/ORM1/IGLC1/IGKC/IGLC2/IGHA2/ITGA2B/IGHA1	12
GO:0032993	protein-DNA complex	89404	2.62252e+06	2.11746e+06	TERT/H4C13/H3C3/H2AC13/H1-5/H3C12/H3C2/H3C15/H3C14/H2AC11/H3C8/H2AC16/H4C12	13
GO:0071745	IgA immunoglobulin complex	136838	3.44051e+06	277792	IGKV3-20/IGLC1/IGKC/IGHA2/IGHA1	5
GO:0035580	specific granule lumen	2.7036e+06	5.94792e+07	4.80245e+06	PGLYRP1/OLFM4/MMP8/ELANE/DEFA4/ORM1/ARG1/BPI	8
GO:0034774	secretory granule lumen	3.18457e+06	6.00824e+07	4.85115e+07	PGLYRP1/OLFM4/PRTN3/MMP8/ELANE/PF4/DEFA4/ORM1/MPO/S100A8/CTSG/ARG1/BPI/IGF1	14
GO:0060205	cytoplasmic vesicle lumen	3.51665e+06	6.00824e+07	4.85115e+07	PGLYRP1/OLFM4/PRTN3/MMP8/ELANE/PF4/DEFA4/ORM1/MPO/S100A8/CTSG/ARG1/BPI/IGF1	14
GO:0031983	vesicle lumen	3.75515e+06	6.00824e+07	4.85115e+07	PGLYRP1/OLFM4/PRTN3/MMP8/ELANE/PF4/DEFA4/ORM1/MPO/S100A8/CTSG/ARG1/BPI/IGF1	14
GO:0042581	specific granule	4.57918e+06	6.71613e+07	5.42271e+07	PGLYRP1/OLFM4/MMP8/ELANE/DEFA4/ORM1/CEACAM8/ARG1/BPI/CEACAM1/ATP8B4	11
GO:0071735	IgG immunoglobulin complex	2.05787e+07	2.78604e+08	2.24949e+08	IGHG1/IGLC1/IGKC/IGHA1	4
GO:0062023	collagen-containing extracellular matrix	4.19253e+07	5.2706e+08	4.25557e+08	PRTN3/MMP8/ELANE/PF4/MMP9/ORM1/COL1A1/S100A8/COL3A1/CTSG/CTHRC1/COL5A1/BGN/THBS2	14
GO:0070820	tertiary granule	4.21707e+08	4.94803e+09	3.99512e+09	PGLYRP1/OLFM4/MMP8/MMP9/ORM1/SIGLEC5/CEACAM8/CEACAM1/ATP8B4	9
GO:0005766	primary lysosome	6.86348e+08	7.10572e+08	5.73727e+09	PRTN3/ELANE/DEFA4/CEACAM8/MPO/CTSG/ARG1/BPI	8
GO:0042582	azurophil granule	6.86348e+08	7.10572e+08	5.73727e+09	PRTN3/ELANE/DEFA4/CEACAM8/MPO/CTSG/ARG1/BPI	8
GO:0005775	vacuolar lumen	2.70207e+09	0,000264202400265151	0,000213321316003561	PRTN3/ELANE/MPO/CTSG/ARG1/BPI/BGN/PLD3	8
GO:0035578	azurophil granule lumen	3.25935e+09	0,000301918298388791	0,000243773745708653	PRTN3/ELANE/MPO/CTSG/ARG1/BPI	6
GO:1904724	tertiary granule lumen	4.34512e+09	0,000382370650409002	0,000308732283524014	PGLYRP1/OLFM4/MMP8/MMP9/ORM1	5
GO:0005583	fibrillar collagen trimer	0,000138582916237997	0,00110866332990398	0,000895152808235866	COL1A1/COL3A1/COL5A1	3
GO:0098643	banded collagen fibril	0,000138582916237997	0,00110866332990398	0,000895152808235866	COL1A1/COL3A1/COL5A1	3
GO:0031091	platelet alpha granule	0,000297545727867651	0,00227687165672637	0,00183838321565825	PF4/ORM1/ITGA2B/IGF1/THBS2	5
GO:0098644	complex of collagen trimers	0,00053368488127945	0,00391368912938263	0,00315997627073358	COL1A1/COL3A1/COL5A1	3
GO:0000228	nuclear chromosome	0,000844821212599132	0,00594754133669789	0,00480214162951086	BIRC5/H4C13/H3C3/H3C12/H3C2/H3C8/H4C12	7
GO:0005581	collagen trimer	0,0019095880759455	0,0129264423602465	0,0104370198482851	COL1A1/COL3A1/CTHRC1/COL5A1	4
GO:0045171	intercellular bridge	0,00278029501678364	0,0181234045538489	0,0146331316672823	OLFM4/TUBB3/CDCA8/TPX2	4
GO:0070821	tertiary granule membrane	0,00341575014388783	0,0214704294758664	0,0173355740385285	SIGLEC5/CEACAM8/CEACAM1/ATP8B4	4
GO:0000775	chromosome, centromeric region	0,00432604051719555	0,0262545907250488	0,0211983836595789	BIRC5/H4C13/CDT1/KNL1/CDCA8/H4C12	6
GO:0043505	CENP-A containing nucleosome	0,00464500129865507	0,0263716202762353	0,0212928752230368	H4C13/H4C12	2
GO:0061638	CENP-A containing chromatin	0,00464500129865507	0,0263716202762353	0,0212928752230368	H4C13/H4C12	2
GO:0005819	spindle	0,00523324211192208	0,0287828316155714	0,0232397264838645	BIRC5/TUBB3/CKAP2L/HMMR/CDCA8/KIFC1/TPX2/CDC20	8
GO:0034506	chromosome, centromeric core domain	0,00572554615454115	0,0305362461575528	0,0246554619095073	H4C13/H4C12	2
GO:0030667	secretory granule membrane	0,00618267606412607	0,032004440802535	0,0258409061503721	SIGLEC5/FCGR3B/CEACAM8/CXCR1/ITGA2B/CEACAM1/ATP8B4	7
GO:0031093	platelet alpha granule lumen	0,00809997151652488	0,0407312853402394	0,0328871023979206	PF4/ORM1/IGF1	3
GO:0071682	endocytic vesicle lumen	0,00887400144203883	0,0433840070499676	0,0350289530606796	PGLYRP1/MPO	2

## Sheet: Enrichment_GO_CC_DOWN
ID	Description	pvalue	p.adjust	qvalue	geneID	Count
GO:0031430	M band	4.1782e+09	0,00526453342999791	0,00448606858696564	MYOM2/LRRC39/MYOM1	3
GO:0031672	A band	0,000156248572787886	0,0098436600856368	0,00838808127598123	MYOM2/LRRC39/MYOM1	3
GO:0030017	sarcomere	0,000456342917065629	0,0191664025167564	0,0163322728212962	CFL2/MYOM2/LRRC39/MYOM1/LDB3	5
GO:0030016	myofibril	0,000656944730920994	0,0198054569125908	0,0168768304518318	CFL2/MYOM2/LRRC39/MYOM1/LDB3	5
GO:0043292	contractile fiber	0,000785930829864716	0,0198054569125908	0,0168768304518318	CFL2/MYOM2/LRRC39/MYOM1/LDB3	5
