# Supplementary material for: COVID-19 induces more pronounced extracellular matrix deposition than other causes of ARDS
Source: Respir Res. 2023 Nov 14;24:281. doi: 10.1186/s12931-023-02555-7 (PMC10648646; doi:10.1186/s12931-023-02555-7)
Supplement: Supplementary file 5 — Supplementary Material 5 [file 12931_2023_2555_MOESM5_ESM.xlsx]

## Sheet: L7_vs_H7_results
ENSEMBL ID	baseMean	log2FoldChange	lfcSE	stat	pvalue	padj	description	symbol	GO Biological process	GO Cellular component	GO Molecular function	KEGG pathways	REACTOME pathways
ENSG00000114279	215.853	7.68966	1.61825	4.75184	2.01574e-06	0.00509493	fibroblast growth factor 12 [Source:HGNC Symbol;Acc:HGNC:3668]	FGF12	GO:0003254~regulation of membrane depolarization,GO:0007165~signal transduction,GO:0007254~JNK cascade,GO:0007267~cell-cell signaling,GO:0007268~chemical synaptic transmission,GO:0007399~nervous system development,GO:0007507~heart development,GO:0008344~adult locomotory behavior,GO:0008543~fibroblast growth factor receptor signaling pathway,GO:0010765~positive regulation of sodium ion transport,G…	GO:0005615~extracellular space,GO:0005634~nucleus,GO:0005737~cytoplasm,GO:0045202~synapse,	GO:0005515~protein binding,GO:0008083~growth factor activity,GO:0008201~heparin binding,GO:0017080~sodium channel regulator activity,GO:0044325~ion channel binding,		R-HSA-397014~Muscle contraction,R-HSA-5576891~Cardiac conduction,R-HSA-5576892~Phase 0 - rapid depolarisation,
ENSG00000226306	110.655	6.97359	1.64393	4.24201	2.21527e-05	0.0195973	neuropeptide Y receptor Y6 (pseudogene) [Source:HGNC Symbol;Acc:HGNC:7959]	NPY6R	GO:0007218~neuropeptide signaling pathway,	GO:0005886~plasma membrane,GO:0016021~integral component of membrane,GO:0043005~neuron projection,	GO:0001602~pancreatic polypeptide receptor activity,GO:0008188~neuropeptide receptor activity,GO:0042923~neuropeptide binding,
ENSG00000121769	1611.11	6.52878	1.66604	3.91873	8.90168e-05	0.0456025	fatty acid binding protein 3 [Source:HGNC Symbol;Acc:HGNC:3557]	FABP3	GO:0006631~fatty acid metabolic process,GO:0008285~negative regulation of cell proliferation,GO:0015908~fatty acid transport,GO:0015909~long-chain fatty acid transport,GO:0032365~intracellular lipid transport,GO:0032868~response to insulin,GO:0042493~response to drug,GO:0042632~cholesterol homeostasis,GO:0046320~regulation of fatty acid oxidation,GO:0050873~brown fat cell differentiation,GO:00550…	GO:0005615~extracellular space,GO:0005634~nucleus,GO:0005829~cytosol,GO:0016528~sarcoplasm,GO:0070062~extracellular exosome,	GO:0005324~long-chain fatty acid transporter activity,GO:0005504~fatty acid binding,GO:0005515~protein binding,GO:0008092~cytoskeletal protein binding,GO:0008289~lipid binding,GO:0036041~long-chain fatty acid binding,GO:0050543~icosatetraenoic acid binding,GO:0070538~oleic acid binding,	hsa03320:PPAR signaling pathway,	R-HSA-1430728~Metabolism,R-HSA-163560~Triglyceride catabolism,R-HSA-556833~Metabolism of lipids,R-HSA-8979227~Triglyceride metabolism,
ENSG00000153820	154.418	6.38095	1.61593	3.94878	7.85504e-05	0.0449433	SPHK1 interactor, AKAP domain containing [Source:HGNC Symbol;Acc:HGNC:30619]	SPHKAP		GO:0005737~cytoplasm,GO:0005739~mitochondrion,	GO:0005515~protein binding,GO:0051018~protein kinase A binding,
ENSG00000110786	37.0262	5.99894	1.20323	4.98569	6.17426e-07	0.00364137	protein tyrosine phosphatase non-receptor type 5 [Source:HGNC Symbol;Acc:HGNC:9657]	PTPN5	GO:0006470~protein dephosphorylation,GO:0007165~signal transduction,GO:0035335~peptidyl-tyrosine dephosphorylation,	GO:0005654~nucleoplasm,GO:0005789~endoplasmic reticulum membrane,GO:0005829~cytosol,GO:0005886~plasma membrane,GO:0016020~membrane,GO:0016021~integral component of membrane,GO:0030054~cell junction,	GO:0001784~phosphotyrosine binding,GO:0004725~protein tyrosine phosphatase activity,GO:0005515~protein binding,GO:0019901~protein kinase binding,	hsa04010:MAPK signaling pathway,	R-HSA-1280215~Cytokine Signaling in Immune system,R-HSA-168256~Immune System,R-HSA-446652~Interleukin-1 family signaling,R-HSA-449147~Signaling by Interleukins,R-HSA-9008059~Interleukin-37 signaling,
ENSG00000147485	135.065	5.85768	1.12501	5.20676	1.92168e-07	0.00170001	peroxidasin like [Source:HGNC Symbol;Acc:HGNC:26359]	PXDNL	GO:0006979~response to oxidative stress,GO:0042744~hydrogen peroxide catabolic process,GO:0090305~nucleic acid phosphodiester bond hydrolysis,GO:0098869~cellular oxidant detoxification,	GO:0005615~extracellular space,GO:0005737~cytoplasm,GO:0005783~endoplasmic reticulum,GO:0005886~plasma membrane,	GO:0004519~endonuclease activity,GO:0004601~peroxidase activity,GO:0020037~heme binding,GO:0046872~metal ion binding,
ENSG00000189212	19.0246	5.69204	1.47693	3.85397	0.000116219	0.0489587	DPY19L2 pseudogene 1 [Source:HGNC Symbol;Acc:HGNC:22305]	DPY19L2P1	-
ENSG00000152086	25.8625	5.60324	1.33353	4.20181	2.64788e-05	0.021295	tubulin alpha 3e [Source:HGNC Symbol;Acc:HGNC:20765]	TUBA3E	GO:0000226~microtubule cytoskeleton organization,GO:0000278~mitotic cell cycle,	GO:0005634~nucleus,GO:0005737~cytoplasm,GO:0005874~microtubule,GO:0015630~microtubule cytoskeleton,	GO:0005200~structural constituent of cytoskeleton,GO:0005515~protein binding,GO:0005525~GTP binding,GO:0016787~hydrolase activity,GO:0046872~metal ion binding,	hsa04145:Phagosome,hsa04210:Apoptosis,hsa04530:Tight junction,hsa04540:Gap junction,hsa05010:Alzheimer disease,hsa05012:Parkinson disease,hsa05014:Amyotrophic lateral sclerosis,hsa05016:Huntington disease,hsa05020:Prion disease,hsa05022:Pathways of neurodegeneration - multiple diseases,hsa05130:Pathogenic Escherichia coli infection,hsa05132:Salmonella infection,	R-HSA-109582~Hemostasis,R-HSA-112314~Neurotransmitter receptors and postsynaptic signal transmission,R-HSA-112315~Transmission across Chemical Synapses,R-HSA-112316~Neuronal System,R-HSA-1266738~Developmental Biology,R-HSA-1280218~Adaptive Immune System,R-HSA-1445148~Translocation of SLC2A4 (GLUT4) to the plasma membrane,R-HSA-157858~Gap junction trafficking and regulation,R-HSA-162582~Signal Tra…
ENSG00000130054	22.7245	5.37265	1.26029	4.26302	2.01678e-05	0.0195973	family with sequence similarity 155 member B [Source:HGNC Symbol;Acc:HGNC:30701]	FAM155B	GO:0098703~calcium ion import across plasma membrane,	GO:0005886~plasma membrane,	GO:0015275~stretch-activated, cation-selective, calcium channel activity,
ENSG00000132938	193.775	5.36542	1.18458	4.52939	5.91544e-06	0.00951471	microtubule associated scaffold protein 2 [Source:HGNC Symbol;Acc:HGNC:20595]	MTUS2		GO:0005634~nucleus,GO:0005737~cytoplasm,GO:0005813~centrosome,GO:0005874~microtubule,GO:0005881~cytoplasmic microtubule,GO:0015630~microtubule cytoskeleton,GO:0045171~intercellular bridge,	GO:0005515~protein binding,GO:0008017~microtubule binding,GO:0042803~protein homodimerization activity,
ENSG00000198763	8837.79	5.25687	1.09356	4.80712	1.53117e-06	0.00457857	mitochondrially encoded NADH:ubiquinone oxidoreductase core subunit 2 [Source:HGNC Symbol;Acc:HGNC:7456]	MT-ND2	GO:0006120~mitochondrial electron transport, NADH to ubiquinone,GO:0009060~aerobic respiration,GO:0032981~mitochondrial respiratory chain complex I assembly,GO:0042776~mitochondrial ATP synthesis coupled proton transport,GO:0072593~reactive oxygen species metabolic process,	GO:0005739~mitochondrion,GO:0005743~mitochondrial inner membrane,GO:0005747~mitochondrial respiratory chain complex I,GO:0014069~postsynaptic density,GO:0016021~integral component of membrane,GO:0070469~respiratory chain,	GO:0005515~protein binding,GO:0008137~NADH dehydrogenase (ubiquinone) activity,GO:0019901~protein kinase binding,GO:0035255~ionotropic glutamate receptor binding,	hsa00190:Oxidative phosphorylation,hsa01100:Metabolic pathways,hsa04714:Thermogenesis,hsa04723:Retrograde endocannabinoid signaling,hsa05010:Alzheimer disease,hsa05012:Parkinson disease,hsa05014:Amyotrophic lateral sclerosis,hsa05016:Huntington disease,hsa05020:Prion disease,hsa05022:Pathways of neurodegeneration - multiple diseases,hsa05208:Chemical carcinogenesis - reactive oxygen species,hsa05…	R-HSA-1428517~The citric acid (TCA) cycle and respiratory electron transport,R-HSA-1430728~Metabolism,R-HSA-163200~Respiratory electron transport, ATP synthesis by chemiosmotic coupling, and heat production by uncoupling proteins.,R-HSA-611105~Respiratory electron transport,R-HSA-6799198~Complex I biogenesis,
ENSG00000075886	69.1583	5.18921	1.22212	4.24608	2.1754e-05	0.0195973	tubulin alpha 3d [Source:HGNC Symbol;Acc:HGNC:24071]	TUBA3D	GO:0000226~microtubule cytoskeleton organization,GO:0000278~mitotic cell cycle,GO:0007017~microtubule-based process,	GO:0005737~cytoplasm,GO:0005874~microtubule,GO:0015630~microtubule cytoskeleton,	GO:0003924~GTPase activity,GO:0005200~structural constituent of cytoskeleton,GO:0005525~GTP binding,GO:0016787~hydrolase activity,GO:0046872~metal ion binding,	hsa04145:Phagosome,hsa04210:Apoptosis,hsa04530:Tight junction,hsa04540:Gap junction,hsa05010:Alzheimer disease,hsa05012:Parkinson disease,hsa05014:Amyotrophic lateral sclerosis,hsa05016:Huntington disease,hsa05020:Prion disease,hsa05022:Pathways of neurodegeneration - multiple diseases,hsa05130:Pathogenic Escherichia coli infection,hsa05132:Salmonella infection,	R-HSA-109582~Hemostasis,R-HSA-112314~Neurotransmitter receptors and postsynaptic signal transmission,R-HSA-112315~Transmission across Chemical Synapses,R-HSA-112316~Neuronal System,R-HSA-1266738~Developmental Biology,R-HSA-1280218~Adaptive Immune System,R-HSA-1445148~Translocation of SLC2A4 (GLUT4) to the plasma membrane,R-HSA-157858~Gap junction trafficking and regulation,R-HSA-162582~Signal Tra…
ENSG00000161281	1029.49	5.02828	1.17891	4.2652	1.9972e-05	0.0195973	cytochrome c oxidase subunit 7A1 [Source:HGNC Symbol;Acc:HGNC:2287]	COX7A1	GO:0002082~regulation of oxidative phosphorylation,GO:0006091~generation of precursor metabolites and energy,GO:0006123~mitochondrial electron transport, cytochrome c to oxygen,GO:0097250~mitochondrial respiratory chain supercomplex assembly,GO:1902600~hydrogen ion transmembrane transport,	GO:0005739~mitochondrion,GO:0005746~mitochondrial respiratory chain,GO:0005751~mitochondrial respiratory chain complex IV,GO:0016021~integral component of membrane,	GO:0004129~cytochrome-c oxidase activity,GO:0005515~protein binding,GO:0009055~electron carrier activity,	hsa00190:Oxidative phosphorylation,hsa01100:Metabolic pathways,hsa04260:Cardiac muscle contraction,hsa04714:Thermogenesis,hsa04932:Non-alcoholic fatty liver disease,hsa05010:Alzheimer disease,hsa05012:Parkinson disease,hsa05014:Amyotrophic lateral sclerosis,hsa05016:Huntington disease,hsa05020:Prion disease,hsa05022:Pathways of neurodegeneration - multiple diseases,hsa05208:Chemical carcinogenesi…
ENSG00000171724	26.6966	4.99843	1.30569	3.8282	0.000129084	0.0497429	vesicle amine transport 1 like [Source:HGNC Symbol;Acc:HGNC:29315]	VAT1L			GO:0005515~protein binding,GO:0008270~zinc ion binding,GO:0016491~oxidoreductase activity,
ENSG00000161133	10.5102	4.99046	1.30376	3.82774	0.000129327	0.0497429	ubiquitin specific peptidase 41 [Source:HGNC Symbol;Acc:HGNC:20070]	USP41	-
ENSG00000170558	218.302	4.91482	1.18361	4.15241	3.28988e-05	0.0253077	cadherin 2 [Source:HGNC Symbol;Acc:HGNC:1759]	CDH2	GO:0003323~type B pancreatic cell development,GO:0007043~cell-cell junction assembly,GO:0007155~cell adhesion,GO:0007156~homophilic cell adhesion via plasma membrane adhesion molecules,GO:0007157~heterophilic cell-cell adhesion via plasma membrane cell adhesion molecules,GO:0007416~synapse assembly,GO:0007420~brain development,GO:0009966~regulation of signal transduction,GO:0010001~glial cell dif…	GO:0005737~cytoplasm,GO:0005788~endoplasmic reticulum lumen,GO:0005886~plasma membrane,GO:0005887~integral component of plasma membrane,GO:0005911~cell-cell junction,GO:0005912~adherens junction,GO:0005916~fascia adherens,GO:0005925~focal adhesion,GO:0009986~cell surface,GO:0014069~postsynaptic density,GO:0014704~intercalated disc,GO:0016021~integral component of membrane,GO:0016323~basolateral p…	GO:0003723~RNA binding,GO:0005509~calcium ion binding,GO:0005515~protein binding,GO:0008013~beta-catenin binding,GO:0019901~protein kinase binding,GO:0019903~protein phosphatase binding,GO:0042802~identical protein binding,GO:0045294~alpha-catenin binding,GO:0045295~gamma-catenin binding,GO:0045296~cadherin binding,	hsa04514:Cell adhesion molecules,hsa05412:Arrhythmogenic right ventricular cardiomyopathy,	R-HSA-1266738~Developmental Biology,R-HSA-1500931~Cell-Cell communication,R-HSA-381426~Regulation of Insulin-like Growth Factor (IGF) transport and uptake by Insulin-like Growth Factor Binding Proteins (IGFBPs),R-HSA-392499~Metabolism of proteins,R-HSA-418990~Adherens junctions interactions,R-HSA-421270~Cell-cell junction organization,R-HSA-446728~Cell junction organization,R-HSA-525793~Myogenesi…
ENSG00000095587	41.2424	4.78294	1.07256	4.45938	8.21977e-06	0.0121194	tolloid like 2 [Source:HGNC Symbol;Acc:HGNC:11844]	TLL2	GO:0009953~dorsal/ventral pattern formation,GO:0016485~protein processing,GO:0030154~cell differentiation,GO:0030199~collagen fibril organization,GO:0048632~negative regulation of skeletal muscle tissue growth,	GO:0005576~extracellular region,GO:0005615~extracellular space,	GO:0004222~metalloendopeptidase activity,GO:0004252~serine-type endopeptidase activity,GO:0005509~calcium ion binding,GO:0008270~zinc ion binding,		R-HSA-1474228~Degradation of the extracellular matrix,R-HSA-1474244~Extracellular matrix organization,R-HSA-1474290~Collagen formation,R-HSA-1650814~Collagen biosynthesis and modifying enzymes,R-HSA-2022090~Assembly of collagen fibrils and other multimeric structures,R-HSA-2214320~Anchoring fibril formation,R-HSA-2243919~Crosslinking of collagen fibrils,
ENSG00000188803	26.5625	4.7665	1.08001	4.41337	1.01773e-05	0.0138513	shisa family member 6 [Source:HGNC Symbol;Acc:HGNC:34491]	SHISA6	GO:0007283~spermatogenesis,GO:0016055~Wnt signaling pathway,GO:0048172~regulation of short-term neuronal synaptic plasticity,GO:0090090~negative regulation of canonical Wnt signaling pathway,GO:0098962~regulation of postsynaptic neurotransmitter receptor activity,GO:0098970~postsynaptic neurotransmitter receptor diffusion trapping,GO:0098976~excitatory chemical synaptic transmission,GO:1904717~re…	GO:0014069~postsynaptic density,GO:0016021~integral component of membrane,GO:0032281~AMPA glutamate receptor complex,GO:0032591~dendritic spine membrane,GO:0045211~postsynaptic membrane,GO:0098839~postsynaptic density membrane,GO:0098985~asymmetric, glutamatergic, excitatory synapse,GO:0099061~integral component of postsynaptic density membrane,	GO:0005515~protein binding,GO:0030165~PDZ domain binding,GO:0035255~ionotropic glutamate receptor binding,
ENSG00000151729	1562.49	4.47278	1.13287	3.94819	7.87455e-05	0.0449433	solute carrier family 25 member 4 [Source:HGNC Symbol;Acc:HGNC:10990]	SLC25A4	GO:0000002~mitochondrial genome maintenance,GO:0006091~generation of precursor metabolites and energy,GO:0008637~apoptotic mitochondrial changes,GO:0015853~adenine transport,GO:0015866~ADP transport,GO:0046902~regulation of mitochondrial membrane permeability,GO:0060546~negative regulation of necroptotic process,GO:1901029~negative regulation of mitochondrial outer membrane permeabilization invol…	GO:0005739~mitochondrion,GO:0005743~mitochondrial inner membrane,GO:0005757~mitochondrial permeability transition pore complex,GO:0005886~plasma membrane,GO:0005887~integral component of plasma membrane,GO:0016020~membrane,GO:0016021~integral component of membrane,GO:0031966~mitochondrial membrane,GO:0032592~integral component of mitochondrial membrane,	GO:0005471~ATP:ADP antiporter activity,GO:0005515~protein binding,GO:0015078~hydrogen ion transmembrane transporter activity,GO:0015207~adenine transmembrane transporter activity,GO:0017077~oxidative phosphorylation uncoupler activity,	hsa04020:Calcium signaling pathway,hsa04022:cGMP-PKG signaling pathway,hsa04217:Necroptosis,hsa04218:Cellular senescence,hsa04613:Neutrophil extracellular trap formation,hsa05010:Alzheimer disease,hsa05012:Parkinson disease,hsa05016:Huntington disease,hsa05017:Spinocerebellar ataxia,hsa05020:Prion disease,hsa05022:Pathways of neurodegeneration - multiple diseases,hsa05164:Influenza A,hsa05166:Hum…	R-HSA-1268020~Mitochondrial protein import,R-HSA-162906~HIV Infection,R-HSA-162909~Host Interactions of HIV factors,R-HSA-1643685~Disease,R-HSA-176033~Interactions of Vpr with host cellular proteins,R-HSA-180897~Vpr-mediated induction of apoptosis by mitochondrial outer membrane permeabilization,R-HSA-382551~Transport of small molecules,R-HSA-425397~Transport of vitamins, nucleosides, and related…
ENSG00000167244	206.073	4.46481	1.16488	3.83286	0.000126663	0.0497429	insulin like growth factor 2 [Source:HGNC Symbol;Acc:HGNC:5466]	IGF2	GO:0000122~negative regulation of transcription from RNA polymerase II promoter,GO:0001501~skeletal system development,GO:0001649~osteoblast differentiation,GO:0001701~in utero embryonic development,GO:0001892~embryonic placenta development,GO:0001934~positive regulation of protein phosphorylation,GO:0006006~glucose metabolic process,GO:0006349~regulation of gene expression by genetic imprinting,…	GO:0005576~extracellular region,GO:0005615~extracellular space,GO:0031093~platelet alpha granule lumen,	GO:0005158~insulin receptor binding,GO:0005159~insulin-like growth factor receptor binding,GO:0005178~integrin binding,GO:0005179~hormone activity,GO:0005515~protein binding,GO:0008083~growth factor activity,GO:0030297~transmembrane receptor protein tyrosine kinase activator activity,GO:0043539~protein serine/threonine kinase activator activity,GO:0048018~receptor agonist activity,	hsa04010:MAPK signaling pathway,hsa04014:Ras signaling pathway,hsa04151:PI3K-Akt signaling pathway,hsa05200:Pathways in cancer,hsa05205:Proteoglycans in cancer,hsa05225:Hepatocellular carcinoma,	R-HSA-109582~Hemostasis,R-HSA-114608~Platelet degranulation ,R-HSA-162582~Signal Transduction,R-HSA-2404192~Signaling by Type 1 Insulin-like Growth Factor 1 Receptor (IGF1R),R-HSA-2428924~IGF1R signaling cascade,R-HSA-2428928~IRS-related events triggered by IGF1R,R-HSA-2428933~SHC-related events triggered by IGF1R,R-HSA-381426~Regulation of Insulin-like Growth Factor (IGF) transport and uptake by…
ENSG00000130234	30.5223	4.27546	1.0511	4.0676	4.74989e-05	0.0325728	angiotensin I converting enzyme 2 [Source:HGNC Symbol;Acc:HGNC:13557]	ACE2	GO:0001817~regulation of cytokine production,GO:0002003~angiotensin maturation,GO:0003051~angiotensin-mediated drinking behavior,GO:0003081~regulation of systemic arterial blood pressure by renin-angiotensin,GO:0006508~proteolysis,GO:0015827~tryptophan transport,GO:0019058~viral life cycle,GO:0019065~receptor-mediated endocytosis of virus by host cell,GO:0019229~regulation of vasoconstriction,GO:…	GO:0005576~extracellular region,GO:0005615~extracellular space,GO:0005737~cytoplasm,GO:0005788~endoplasmic reticulum lumen,GO:0005886~plasma membrane,GO:0005929~cilium,GO:0009986~cell surface,GO:0016021~integral component of membrane,GO:0016324~apical plasma membrane,GO:0030666~endocytic vesicle membrane,GO:0031526~brush border membrane,GO:0045121~membrane raft,GO:0070062~extracellular exosome,	GO:0001618~virus receptor activity,GO:0004175~endopeptidase activity,GO:0004180~carboxypeptidase activity,GO:0004181~metallocarboxypeptidase activity,GO:0005515~protein binding,GO:0008237~metallopeptidase activity,GO:0008241~peptidyl-dipeptidase activity,GO:0008270~zinc ion binding,GO:0042802~identical protein binding,GO:0046872~metal ion binding,	hsa04614:Renin-angiotensin system,hsa04974:Protein digestion and absorption,hsa05171:Coronavirus disease - COVID-19,	R-HSA-1643685~Disease,R-HSA-2022377~Metabolism of Angiotensinogen to Angiotensins,R-HSA-2980736~Peptide hormone metabolism,R-HSA-392499~Metabolism of proteins,R-HSA-5663205~Infectious disease,R-HSA-9678108~SARS-CoV-1 Infection,R-HSA-9678110~Attachment and Entry,R-HSA-9679191~Potential therapeutics for SARS,R-HSA-9679506~SARS-CoV Infections,R-HSA-9694516~SARS-CoV-2 Infection,R-HSA-9694614~Attachme…
ENSG00000114948	115.286	4.17771	0.854275	4.89035	1.00656e-06	0.00445225	ADAM metallopeptidase domain 23 [Source:HGNC Symbol;Acc:HGNC:202]	ADAM23	GO:0006508~proteolysis,GO:0007155~cell adhesion,GO:0007229~integrin-mediated signaling pathway,GO:0007417~central nervous system development,GO:1990830~cellular response to leukemia inhibitory factor,	GO:0005576~extracellular region,GO:0005886~plasma membrane,GO:0005887~integral component of plasma membrane,GO:0016021~integral component of membrane,GO:0042734~presynaptic membrane,GO:0098978~glutamatergic synapse,GO:0099056~integral component of presynaptic membrane,	GO:0004222~metalloendopeptidase activity,GO:0005178~integrin binding,GO:0005515~protein binding,GO:0008237~metallopeptidase activity,		R-HSA-1266738~Developmental Biology,R-HSA-5682910~LGI-ADAM interactions,
ENSG00000172346	50.0047	4.14323	0.878385	4.71687	2.39496e-06	0.00529675	cold shock domain containing C2 [Source:HGNC Symbol;Acc:HGNC:30359]	CSDC2	GO:0006397~mRNA processing,GO:0043488~regulation of mRNA stability,	GO:0005634~nucleus,GO:0005737~cytoplasm,	GO:0003676~nucleic acid binding,GO:0003723~RNA binding,GO:0003730~mRNA 3'-UTR binding,GO:0005515~protein binding,
ENSG00000205363	67.3257	3.97153	0.989859	4.01222	6.01514e-05	0.0380093	inhibitory synaptic factor 1 [Source:HGNC Symbol;Acc:HGNC:33753]	INSYN1	GO:0060080~inhibitory postsynaptic potential,	GO:0014069~postsynaptic density,	GO:0005515~protein binding,
ENSG00000131174	701.464	3.84028	0.975224	3.93784	8.2218e-05	0.0454589	cytochrome c oxidase subunit 7B [Source:HGNC Symbol;Acc:HGNC:2291]	COX7B	GO:0006119~oxidative phosphorylation,GO:0006123~mitochondrial electron transport, cytochrome c to oxygen,GO:0007417~central nervous system development,GO:0045333~cellular respiration,GO:1902600~hydrogen ion transmembrane transport,	GO:0005739~mitochondrion,GO:0005743~mitochondrial inner membrane,GO:0005746~mitochondrial respiratory chain,GO:0005751~mitochondrial respiratory chain complex IV,GO:0016021~integral component of membrane,GO:0045277~respiratory chain complex IV,	GO:0004129~cytochrome-c oxidase activity,GO:0005515~protein binding,	hsa00190:Oxidative phosphorylation,hsa01100:Metabolic pathways,hsa04260:Cardiac muscle contraction,hsa04714:Thermogenesis,hsa04932:Non-alcoholic fatty liver disease,hsa05010:Alzheimer disease,hsa05012:Parkinson disease,hsa05014:Amyotrophic lateral sclerosis,hsa05016:Huntington disease,hsa05020:Prion disease,hsa05022:Pathways of neurodegeneration - multiple diseases,hsa05208:Chemical carcinogenesi…	R-HSA-1428517~The citric acid (TCA) cycle and respiratory electron transport,R-HSA-1430728~Metabolism,R-HSA-163200~Respiratory electron transport, ATP synthesis by chemiosmotic coupling, and heat production by uncoupling proteins.,R-HSA-212436~Generic Transcription Pathway,R-HSA-2262752~Cellular responses to stress,R-HSA-3700989~Transcriptional Regulation by TP53,R-HSA-5628897~TP53 Regulates Meta…
ENSG00000186073	150.668	3.76798	0.96232	3.91552	9.02101e-05	0.0456025	CDAN1 interacting nuclease 1 [Source:HGNC Symbol;Acc:HGNC:26929]	CDIN1	GO:0030218~erythrocyte differentiation,	GO:0005634~nucleus,GO:0005737~cytoplasm,	GO:0005515~protein binding,
ENSG00000273173	62.153	3.764	0.81537	4.61631	3.90623e-06	0.0069113	SNRPN upstream reading frame [Source:HGNC Symbol;Acc:HGNC:11171]	SNURF		GO:0005634~nucleus,GO:0016607~nuclear speck,	GO:0051117~ATPase binding,		R-HSA-72163~mRNA Splicing - Major Pathway,R-HSA-72172~mRNA Splicing,R-HSA-72203~Processing of Capped Intron-Containing Pre-mRNA,R-HSA-8953854~Metabolism of RNA,
ENSG00000127472	34.6424	3.52194	0.919793	3.82906	0.000128632	0.0497429	phospholipase A2 group V [Source:HGNC Symbol;Acc:HGNC:9038]	PLA2G5	GO:0006631~fatty acid metabolic process,GO:0006644~phospholipid metabolic process,GO:0010518~positive regulation of phospholipase activity,GO:0010744~positive regulation of macrophage derived foam cell differentiation,GO:0019370~leukotriene biosynthetic process,GO:0034374~low-density lipoprotein particle remodeling,GO:0034638~phosphatidylcholine catabolic process,GO:0035965~cardiolipin acyl-chain…	GO:0005576~extracellular region,GO:0005794~Golgi apparatus,GO:0005886~plasma membrane,GO:0032009~early phagosome,GO:0032010~phagolysosome,GO:0055037~recycling endosome,	GO:0005509~calcium ion binding,GO:0005543~phospholipid binding,GO:0047498~calcium-dependent phospholipase A2 activity,GO:0047499~calcium-independent phospholipase A2 activity,	hsa00564:Glycerophospholipid metabolism,hsa00565:Ether lipid metabolism,hsa00590:Arachidonic acid metabolism,hsa00591:Linoleic acid metabolism,hsa00592:alpha-Linolenic acid metabolism,hsa01100:Metabolic pathways,hsa04014:Ras signaling pathway,hsa04270:Vascular smooth muscle contraction,hsa04972:Pancreatic secretion,hsa04975:Fat digestion and absorption,	R-HSA-1430728~Metabolism,R-HSA-1482788~Acyl chain remodelling of PC,R-HSA-1482801~Acyl chain remodelling of PS,R-HSA-1482839~Acyl chain remodelling of PE,R-HSA-1482922~Acyl chain remodelling of PI,R-HSA-1482925~Acyl chain remodelling of PG,R-HSA-1483166~Synthesis of PA,R-HSA-1483206~Glycerophospholipid biosynthesis,R-HSA-1483257~Phospholipid metabolism,R-HSA-556833~Metabolism of lipids,
ENSG00000107317	723.192	3.51011	0.730613	4.80433	1.55267e-06	0.00457857	prostaglandin D2 synthase [Source:HGNC Symbol;Acc:HGNC:9592]	PTGDS	GO:0001516~prostaglandin biosynthetic process,GO:0010467~gene expression,GO:0019371~cyclooxygenase pathway,GO:0043303~mast cell degranulation,GO:0045187~regulation of circadian sleep/wake cycle, sleep,GO:0051384~response to glucocorticoid,GO:2000255~negative regulation of male germ cell proliferation,	GO:0005576~extracellular region,GO:0005615~extracellular space,GO:0005789~endoplasmic reticulum membrane,GO:0005791~rough endoplasmic reticulum,GO:0005794~Golgi apparatus,GO:0031965~nuclear membrane,GO:0048471~perinuclear region of cytoplasm,GO:0070062~extracellular exosome,	GO:0004667~prostaglandin-D synthase activity,GO:0005501~retinoid binding,GO:0005504~fatty acid binding,GO:0005515~protein binding,GO:0036094~small molecule binding,	hsa00590:Arachidonic acid metabolism,hsa01100:Metabolic pathways,	R-HSA-1266738~Developmental Biology,R-HSA-1430728~Metabolism,R-HSA-2142753~Arachidonic acid metabolism,R-HSA-2162123~Synthesis of Prostaglandins (PG) and Thromboxanes (TX),R-HSA-556833~Metabolism of lipids,R-HSA-8978868~Fatty acid metabolism,R-HSA-9690406~Transcriptional regulation of testis differentiation,
ENSG00000149294	300.355	3.43316	0.879736	3.90249	9.52093e-05	0.0467927	neural cell adhesion molecule 1 [Source:HGNC Symbol;Acc:HGNC:7656]	NCAM1	GO:0007155~cell adhesion,GO:0046718~viral entry into host cell,GO:0071679~commissural neuron axon guidance,GO:2001260~regulation of semaphorin-plexin signaling pathway,	GO:0000139~Golgi membrane,GO:0005576~extracellular region,GO:0005829~cytosol,GO:0005886~plasma membrane,GO:0009897~external side of plasma membrane,GO:0009986~cell surface,GO:0016020~membrane,GO:0016021~integral component of membrane,GO:0031225~anchored component of membrane,GO:0043005~neuron projection,	GO:0001618~virus receptor activity,GO:0005515~protein binding,	hsa03265:Virion - Lyssavirus,hsa04514:Cell adhesion molecules,hsa05020:Prion disease,	R-HSA-1266738~Developmental Biology,R-HSA-1280215~Cytokine Signaling in Immune system,R-HSA-1474244~Extracellular matrix organization,R-HSA-162582~Signal Transduction,R-HSA-168256~Immune System,R-HSA-3000178~ECM proteoglycans,R-HSA-373760~L1CAM interactions,R-HSA-375165~NCAM signaling for neurite out-growth,R-HSA-419037~NCAM1 interactions,R-HSA-422475~Axon guidance,R-HSA-445144~Signal transductio…
ENSG00000100478	20.3337	3.27333	0.760723	4.30292	1.68558e-05	0.0195973	adaptor related protein complex 4 subunit sigma 1 [Source:HGNC Symbol;Acc:HGNC:575]	AP4S1	GO:0006605~protein targeting,GO:0006886~intracellular protein transport,GO:0008104~protein localization,GO:0015031~protein transport,GO:0016192~vesicle-mediated transport,	GO:0005802~trans-Golgi network,GO:0016020~membrane,GO:0030124~AP-4 adaptor complex,GO:0031904~endosome lumen,GO:0032588~trans-Golgi network membrane,GO:0043231~intracellular membrane-bounded organelle,		hsa04142:Lysosome,	R-HSA-199991~Membrane Trafficking,R-HSA-199992~trans-Golgi Network Vesicle Budding,R-HSA-432720~Lysosome Vesicle Biogenesis,R-HSA-5653656~Vesicle-mediated transport,
ENSG00000065320	56.7993	3.25651	0.801455	4.06325	4.83948e-05	0.0325728	netrin 1 [Source:HGNC Symbol;Acc:HGNC:8029]	NTN1	GO:0001764~neuron migration,GO:0006915~apoptotic process,GO:0006930~substrate-dependent cell migration, cell extension,GO:0007097~nuclear migration,GO:0007265~Ras protein signal transduction,GO:0008045~motor neuron axon guidance,GO:0008284~positive regulation of cell proliferation,GO:0009887~animal organ morphogenesis,GO:0009888~tissue development,GO:0014009~glial cell proliferation,GO:0016358~de…	GO:0005576~extracellular region,GO:0005604~basement membrane,GO:0005654~nucleoplasm,GO:0005737~cytoplasm,GO:0005829~cytosol,GO:0015629~actin cytoskeleton,	GO:0005515~protein binding,	hsa04360:Axon guidance,	R-HSA-1266738~Developmental Biology,R-HSA-373752~Netrin-1 signaling,R-HSA-376172~DSCAM interactions,R-HSA-376176~Signaling by ROBO receptors,R-HSA-418885~DCC mediated attractive signaling,R-HSA-418886~Netrin mediated repulsion signals,R-HSA-418890~Role of second messengers in netrin-1 signaling,R-HSA-422475~Axon guidance,R-HSA-428542~Regulation of commissural axon pathfinding by SLIT and ROBO,R-H…
ENSG00000156463	611.06	2.85612	0.740937	3.85474	0.000115853	0.0489587	SH3 domain containing ring finger 2 [Source:HGNC Symbol;Acc:HGNC:26299]	SH3RF2	GO:0010923~negative regulation of phosphatase activity,GO:0016567~protein ubiquitination,GO:0030335~positive regulation of cell migration,GO:0031397~negative regulation of protein ubiquitination,GO:0032436~positive regulation of proteasomal ubiquitin-dependent protein catabolic process,GO:0043066~negative regulation of apoptotic process,GO:0043086~negative regulation of catalytic activity,GO:0046…	GO:0005634~nucleus,GO:0005654~nucleoplasm,	GO:0004864~protein phosphatase inhibitor activity,GO:0005515~protein binding,GO:0008157~protein phosphatase 1 binding,GO:0019902~phosphatase binding,GO:0046872~metal ion binding,GO:0061630~ubiquitin protein ligase activity,
ENSG00000112320	123.707	2.316	0.550094	4.21018	2.55168e-05	0.021295	sine oculis binding protein homolog [Source:HGNC Symbol;Acc:HGNC:29256]	SOBP	GO:0007605~sensory perception of sound,GO:0007626~locomotory behavior,GO:0042472~inner ear morphogenesis,GO:0048513~animal organ development,GO:0050890~cognition,GO:0090102~cochlea development,	GO:0005634~nucleus,	GO:0032184~SUMO polymer binding,GO:0046872~metal ion binding,
ENSG00000186998	38.332	-2.5421	0.626596	-4.057	4.97069e-05	0.0325728	EMI domain containing 1 [Source:HGNC Symbol;Acc:HGNC:18036]	EMID1		GO:0005576~extracellular region,GO:0005581~collagen trimer,GO:0005783~endoplasmic reticulum,GO:0005794~Golgi apparatus,GO:0031012~extracellular matrix,
ENSG00000171885	250.568	-2.69359	0.696718	-3.8661	0.000110587	0.0489587	aquaporin 4 [Source:HGNC Symbol;Acc:HGNC:637]	AQP4	GO:0003091~renal water homeostasis,GO:0006833~water transport,GO:0007565~female pregnancy,GO:0009314~response to radiation,GO:0009992~cellular water homeostasis,GO:0010574~regulation of vascular endothelial growth factor production,GO:0015670~carbon dioxide transport,GO:0030104~water homeostasis,GO:0032691~negative regulation of interleukin-1 beta production,GO:0032715~negative regulation of inte…	GO:0005576~extracellular region,GO:0005737~cytoplasm,GO:0005886~plasma membrane,GO:0005887~integral component of plasma membrane,GO:0009897~external side of plasma membrane,GO:0010008~endosome membrane,GO:0016020~membrane,GO:0016021~integral component of membrane,GO:0016323~basolateral plasma membrane,GO:0030315~T-tubule,GO:0031253~cell projection membrane,GO:0032991~macromolecular complex,GO:004…	GO:0005372~water transmembrane transporter activity,GO:0005515~protein binding,GO:0015250~water channel activity,GO:0015267~channel activity,GO:0042802~identical protein binding,	hsa04962:Vasopressin-regulated water reabsorption,hsa04976:Bile secretion,	R-HSA-382551~Transport of small molecules,R-HSA-432040~Vasopressin regulates renal water homeostasis via Aquaporins,R-HSA-432047~Passive transport by Aquaporins,R-HSA-445717~Aquaporin-mediated transport,
ENSG00000100985	366.462	-3.18055	0.823719	-3.86121	0.000112827	0.0489587	matrix metallopeptidase 9 [Source:HGNC Symbol;Acc:HGNC:7176]	MMP9	GO:0001501~skeletal system development,GO:0001503~ossification,GO:0001934~positive regulation of protein phosphorylation,GO:0006508~proteolysis,GO:0006915~apoptotic process,GO:0007566~embryo implantation,GO:0016477~cell migration,GO:0022617~extracellular matrix disassembly,GO:0030198~extracellular matrix organization,GO:0030225~macrophage differentiation,GO:0030335~positive regulation of cell mig…	GO:0005576~extracellular region,GO:0005615~extracellular space,GO:0070062~extracellular exosome,GO:1904724~tertiary granule lumen,GO:1904813~ficolin-1-rich granule lumen,	GO:0004175~endopeptidase activity,GO:0004222~metalloendopeptidase activity,GO:0004252~serine-type endopeptidase activity,GO:0005515~protein binding,GO:0005518~collagen binding,GO:0008233~peptidase activity,GO:0008237~metallopeptidase activity,GO:0008270~zinc ion binding,GO:0042802~identical protein binding,	hsa01522:Endocrine resistance,hsa04657:IL-17 signaling pathway,hsa04668:TNF signaling pathway,hsa04670:Leukocyte transendothelial migration,hsa04915:Estrogen signaling pathway,hsa04926:Relaxin signaling pathway,hsa05161:Hepatitis B,hsa05200:Pathways in cancer,hsa05202:Transcriptional misregulation in cancer,hsa05205:Proteoglycans in cancer,hsa05206:MicroRNAs in cancer,hsa05215:Prostate cancer,hsa…	R-HSA-1266738~Developmental Biology,R-HSA-1280215~Cytokine Signaling in Immune system,R-HSA-1433557~Signaling by SCF-KIT,R-HSA-1442490~Collagen degradation,R-HSA-1474228~Degradation of the extracellular matrix,R-HSA-1474244~Extracellular matrix organization,R-HSA-1474290~Collagen formation,R-HSA-1592389~Activation of Matrix Metalloproteinases,R-HSA-162582~Signal Transduction,R-HSA-168249~Innate I…
ENSG00000259207	183.477	-3.76476	0.806117	-4.67024	3.00851e-06	0.0059144	integrin subunit beta 3 [Source:HGNC Symbol;Acc:HGNC:6156]	ITGB3	GO:0001934~positive regulation of protein phosphorylation,GO:0001938~positive regulation of endothelial cell proliferation,GO:0001954~positive regulation of cell-matrix adhesion,GO:0007044~cell-substrate junction assembly,GO:0007155~cell adhesion,GO:0007160~cell-matrix adhesion,GO:0007229~integrin-mediated signaling pathway,GO:0007566~embryo implantation,GO:0007596~blood coagulation,GO:0009314~re…	GO:0005634~nucleus,GO:0005654~nucleoplasm,GO:0005886~plasma membrane,GO:0005887~integral component of plasma membrane,GO:0005911~cell-cell junction,GO:0005925~focal adhesion,GO:0008305~integrin complex,GO:0009897~external side of plasma membrane,GO:0009986~cell surface,GO:0016324~apical plasma membrane,GO:0030054~cell junction,GO:0031092~platelet alpha granule membrane,GO:0031258~lamellipodium me…	GO:0001618~virus receptor activity,GO:0001968~fibronectin binding,GO:0002020~protease binding,GO:0003756~protein disulfide isomerase activity,GO:0005080~protein kinase C binding,GO:0005161~platelet-derived growth factor receptor binding,GO:0005178~integrin binding,GO:0005515~protein binding,GO:0015026~coreceptor activity,GO:0017134~fibroblast growth factor binding,GO:0019899~enzyme binding,GO:001…	hsa03266:Virion - Herpesvirus,hsa04015:Rap1 signaling pathway,hsa04145:Phagosome,hsa04151:PI3K-Akt signaling pathway,hsa04380:Osteoclast differentiation,hsa04510:Focal adhesion,hsa04512:ECM-receptor interaction,hsa04611:Platelet activation,hsa04613:Neutrophil extracellular trap formation,hsa04640:Hematopoietic cell lineage,hsa04810:Regulation of actin cytoskeleton,hsa04919:Thyroid hormone signali…	R-HSA-109582~Hemostasis,R-HSA-114608~Platelet degranulation ,R-HSA-1266738~Developmental Biology,R-HSA-1474244~Extracellular matrix organization,R-HSA-1566948~Elastic fibre formation,R-HSA-162582~Signal Transduction,R-HSA-1643685~Disease,R-HSA-170834~Signaling by TGF-beta Receptor Complex,R-HSA-194138~Signaling by VEGF,R-HSA-202733~Cell surface interactions at the vascular wall,R-HSA-210990~PECAM…
ENSG00000205639	14.3354	-3.77147	0.970039	-3.88796	0.000101092	0.048341	major facilitator superfamily domain containing 2B [Source:HGNC Symbol;Acc:HGNC:37207]	MFSD2B	GO:0003376~sphingosine-1-phosphate signaling pathway,GO:0006869~lipid transport,GO:0008643~carbohydrate transport,GO:0055085~transmembrane transport,GO:0071702~organic substance transport,GO:1901731~positive regulation of platelet aggregation,	GO:0005886~plasma membrane,GO:0005887~integral component of plasma membrane,GO:0016021~integral component of membrane,	GO:0005215~transporter activity,GO:0015293~symporter activity,GO:0046624~sphingolipid transporter activity,
ENSG00000169429	464.562	-3.89802	0.993384	-3.92398	8.70988e-05	0.0456025	C-X-C motif chemokine ligand 8 [Source:HGNC Symbol;Acc:HGNC:6025]	CXCL8	GO:0001525~angiogenesis,GO:0002237~response to molecule of bacterial origin,GO:0006935~chemotaxis,GO:0006954~inflammatory response,GO:0006955~immune response,GO:0007165~signal transduction,GO:0007186~G-protein coupled receptor signaling pathway,GO:0008285~negative regulation of cell proliferation,GO:0010628~positive regulation of gene expression,GO:0010629~negative regulation of gene expression,G…	GO:0005576~extracellular region,GO:0005615~extracellular space,	GO:0005153~interleukin-8 receptor binding,GO:0005515~protein binding,GO:0008009~chemokine activity,GO:0008201~heparin binding,GO:0045236~CXCR chemokine receptor binding,	hsa04060:Cytokine-cytokine receptor interaction,hsa04061:Viral protein interaction with cytokine and cytokine receptor,hsa04062:Chemokine signaling pathway,hsa04064:NF-kappa B signaling pathway,hsa04072:Phospholipase D signaling pathway,hsa04218:Cellular senescence,hsa04620:Toll-like receptor signaling pathway,hsa04621:NOD-like receptor signaling pathway,hsa04622:RIG-I-like receptor signaling pat…	R-HSA-1280215~Cytokine Signaling in Immune system,R-HSA-162582~Signal Transduction,R-HSA-168256~Immune System,R-HSA-2262752~Cellular responses to stress,R-HSA-2559582~Senescence-Associated Secretory Phenotype (SASP),R-HSA-2559583~Cellular Senescence,R-HSA-372790~Signaling by GPCR,R-HSA-373076~Class A/1 (Rhodopsin-like receptors),R-HSA-375276~Peptide ligand-binding receptors,R-HSA-380108~Chemokine…
ENSG00000115590	306.689	-3.90112	0.985932	-3.95679	7.59645e-05	0.0449433	interleukin 1 receptor type 2 [Source:HGNC Symbol;Acc:HGNC:5994]	IL1R2	GO:0006955~immune response,GO:0010955~negative regulation of protein processing,GO:0016485~protein processing,GO:0019221~cytokine-mediated signaling pathway,GO:0032690~negative regulation of interleukin-1 alpha production,GO:1900016~negative regulation of cytokine production involved in inflammatory response,GO:2000660~negative regulation of interleukin-1-mediated signaling pathway,	GO:0005576~extracellular region,GO:0005737~cytoplasm,GO:0005886~plasma membrane,GO:0016020~membrane,GO:0016021~integral component of membrane,	GO:0004908~interleukin-1 receptor activity,GO:0004910~interleukin-1, Type II, blocking receptor activity,GO:0005515~protein binding,GO:0019966~interleukin-1 binding,	hsa04060:Cytokine-cytokine receptor interaction,hsa04640:Hematopoietic cell lineage,hsa05146:Amoebiasis,hsa05166:Human T-cell leukemia virus 1 infection,hsa05202:Transcriptional misregulation in cancer,hsa05215:Prostate cancer,hsa05418:Fluid shear stress and atherosclerosis,	R-HSA-1280215~Cytokine Signaling in Immune system,R-HSA-168256~Immune System,R-HSA-446652~Interleukin-1 family signaling,R-HSA-449147~Signaling by Interleukins,R-HSA-6783783~Interleukin-10 signaling,R-HSA-9020702~Interleukin-1 signaling,
ENSG00000183607	18.1868	-4.36014	1.02547	-4.25183	2.12032e-05	0.0195973	gastrokine 2 [Source:HGNC Symbol;Acc:HGNC:24588]	GKN2	GO:0009617~response to bacterium,GO:0042127~regulation of cell proliferation,	GO:0005615~extracellular space,GO:0045178~basal part of cell,	GO:0005515~protein binding,
ENSG00000255398	58.279	-4.36231	1.01594	-4.29388	1.7558e-05	0.0195973	hydroxycarboxylic acid receptor 3 [Source:HGNC Symbol;Acc:HGNC:16824]	HCAR3	GO:0007186~G-protein coupled receptor signaling pathway,	GO:0005886~plasma membrane,GO:0005887~integral component of plasma membrane,GO:0016021~integral component of membrane,GO:0030054~cell junction,	GO:0004930~G-protein coupled receptor activity,GO:0070553~nicotinic acid receptor activity,	hsa04024:cAMP signaling pathway,	R-HSA-162582~Signal Transduction,R-HSA-3296197~Hydroxycarboxylic acid-binding receptors,R-HSA-372790~Signaling by GPCR,R-HSA-373076~Class A/1 (Rhodopsin-like receptors),R-HSA-388396~GPCR downstream signalling,R-HSA-418594~G alpha (i) signalling events,R-HSA-500792~GPCR ligand binding,
ENSG00000163736	451.063	-4.42694	1.07404	-4.12178	3.75961e-05	0.0277162	pro-platelet basic protein [Source:HGNC Symbol;Acc:HGNC:9240]	PPBP	GO:0006954~inflammatory response,GO:0030593~neutrophil chemotaxis,GO:0031640~killing of cells of other organism,GO:0042742~defense response to bacterium,GO:0051781~positive regulation of cell division,GO:0061844~antimicrobial humoral immune response mediated by antimicrobial peptide,GO:0070098~chemokine-mediated signaling pathway,GO:0071222~cellular response to lipopolysaccharide,GO:1904659~gluco…	GO:0005576~extracellular region,GO:0005615~extracellular space,GO:0031091~platelet alpha granule,GO:0031093~platelet alpha granule lumen,GO:1904724~tertiary granule lumen,	GO:0005355~glucose transmembrane transporter activity,GO:0005515~protein binding,GO:0008009~chemokine activity,GO:0008083~growth factor activity,GO:0045236~CXCR chemokine receptor binding,	hsa04060:Cytokine-cytokine receptor interaction,hsa04061:Viral protein interaction with cytokine and cytokine receptor,hsa04062:Chemokine signaling pathway,	R-HSA-109582~Hemostasis,R-HSA-114608~Platelet degranulation ,R-HSA-162582~Signal Transduction,R-HSA-168249~Innate Immune System,R-HSA-168256~Immune System,R-HSA-372790~Signaling by GPCR,R-HSA-373076~Class A/1 (Rhodopsin-like receptors),R-HSA-375276~Peptide ligand-binding receptors,R-HSA-380108~Chemokine receptors bind chemokines,R-HSA-388396~GPCR downstream signalling,R-HSA-418594~G alpha (i) sig…
ENSG00000149516	7.92464	-5.24842	1.36033	-3.8582	0.000114227	0.0489587	membrane spanning 4-domains A3 [Source:HGNC Symbol;Acc:HGNC:7317]	MS4A3	GO:0007166~cell surface receptor signaling pathway,GO:0051726~regulation of cell cycle,	GO:0005886~plasma membrane,GO:0016021~integral component of membrane,GO:0035579~specific granule membrane,GO:0048471~perinuclear region of cytoplasm,	GO:0005515~protein binding,		R-HSA-168249~Innate Immune System,R-HSA-168256~Immune System,R-HSA-6798695~Neutrophil degranulation,
ENSG00000124102	162.459	-6.05944	1.08631	-5.57802	2.43274e-08	0.000430426	peptidase inhibitor 3 [Source:HGNC Symbol;Acc:HGNC:8947]	PI3	GO:0007620~copulation,GO:0010951~negative regulation of endopeptidase activity,GO:0018149~peptide cross-linking,GO:0019731~antibacterial humoral response,GO:0045087~innate immune response,	GO:0001533~cornified envelope,GO:0005576~extracellular region,GO:0005615~extracellular space,GO:0005829~cytosol,GO:0031012~extracellular matrix,	GO:0004866~endopeptidase inhibitor activity,GO:0004867~serine-type endopeptidase inhibitor activity,GO:0030280~structural constituent of epidermis,		R-HSA-1266738~Developmental Biology,R-HSA-168249~Innate Immune System,R-HSA-168256~Immune System,R-HSA-6803157~Antimicrobial peptides,R-HSA-6805567~Keratinization,R-HSA-6809371~Formation of the cornified envelope,

## Sheet: Enrichment_GO_BP_UP
ID	Description	GeneRatio	BgRatio	pvalue	p.adjust	qvalue	geneID	Count
No GO term enriched

## Sheet: Enrichment_GO_BP_DOWN
ID	Description	pvalue	p.adjust	qvalue	geneID	Count
GO:0071347	cellular response to interleukin-1	4.17943e+09	0,00669332010125911	0,00301521380905617	AQP4/CXCL8/IL1R2	3
GO:0060354	negative regulation of cell adhesion molecule production	5.176e+09	0,00669332010125911	0,00301521380905617	AQP4/CXCL8	2
GO:0019730	antimicrobial humoral response	6.28978e+09	0,00669332010125911	0,00301521380905617	CXCL8/PPBP/PI3	3
GO:0050900	leukocyte migration	6.49744e+08	0,00669332010125911	0,00301521380905617	MMP9/ITGB3/CXCL8/PPBP	4
GO:0070555	response to interleukin-1	7.70198e+09	0,00669332010125911	0,00301521380905617	AQP4/CXCL8/IL1R2	3
GO:0060353	regulation of cell adhesion molecule production	8.63654e+09	0,00669332010125911	0,00301521380905617	AQP4/CXCL8	2
GO:0060352	cell adhesion molecule production	0,000106942642865206	0,00710404699033156	0,00320023848574076	AQP4/CXCL8	2
GO:0007565	female pregnancy	0,000131445512253603	0,00764027039974066	0,00344179696558775	AQP4/MMP9/ITGB3	3
GO:0044703	multi-organism reproductive process	0,000188585056744462	0,00923469341115542	0,00416005430406322	AQP4/MMP9/ITGB3	3
GO:0044706	multi-multicellular organism process	0,000198595557229149	0,00923469341115542	0,00416005430406322	AQP4/MMP9/ITGB3	3
GO:0007566	embryo implantation	0,000506285242233758	0,0196185531365581	0,00883778624601034	MMP9/ITGB3	2
GO:0032692	negative regulation of interleukin-1 production	0,000506285242233758	0,0196185531365581	0,00883778624601034	AQP4/IL1R2	2
GO:0070527	platelet aggregation	0,000904894872135542	0,0313449106198254	0,0141202879758806	ITGB3/MFSD2B	2
GO:0006959	humoral immune response	0,000943717739091519	0,0313449106198254	0,0141202879758806	CXCL8/PPBP/PI3	3
GO:0045861	negative regulation of proteolysis	0,00101507682942029	0,031467381712029	0,0141754588810272	MMP9/IL1R2/PI3	3
GO:0061844	antimicrobial humoral immune response mediated by antimicrobial peptide	0,00112301704384105	0,0326376828366305	0,0147026573502874	CXCL8/PPBP	2
GO:0070098	chemokine-mediated signaling pathway	0,00128928229241456	0,0332467871740217	0,0149770473064637	CXCL8/PPBP	2
GO:0050878	regulation of body fluid levels	0,00129170174062235	0,0332467871740217	0,0149770473064637	AQP4/ITGB3/MFSD2B	3
GO:1990868	response to chemokine	0,00149289350809607	0,0332467871740217	0,0149770473064637	CXCL8/PPBP	2
GO:1990869	cellular response to chemokine	0,00149289350809607	0,0332467871740217	0,0149770473064637	CXCL8/PPBP	2
GO:0034109	homotypic cell-cell adhesion	0,00154605064801644	0,0332467871740217	0,0149770473064637	ITGB3/MFSD2B	2
GO:0048661	positive regulation of smooth muscle cell proliferation	0,00157296627489995	0,0332467871740217	0,0149770473064637	MMP9/ITGB3	2
GO:0030593	neutrophil chemotaxis	0,00173916633858308	0,035161406410484	0,015839546973823	CXCL8/PPBP	2
GO:0009314	response to radiation	0,00185847689133512	0,036007989769618	0,0162209167270039	AQP4/MMP9/ITGB3	3
GO:0071621	granulocyte chemotaxis	0,00248391179950283	0,0423763345258533	0,0190897353042327	CXCL8/PPBP	2
GO:0031623	receptor internalization	0,002517693358157	0,0423763345258533	0,0190897353042327	ITGB3/CXCL8	2
GO:1990266	neutrophil migration	0,002517693358157	0,0423763345258533	0,0190897353042327	CXCL8/PPBP	2
GO:0001704	formation of primary germ layer	0,00255169326177181	0,0423763345258533	0,0190897353042327	MMP9/ITGB3	2
GO:0008277	regulation of G protein-coupled receptor signaling pathway	0,00268987243161463	0,0427841389180962	0,0192734434515023	ITGB3/CXCL8	2
GO:0030168	platelet activation	0,00276026702697395	0,0427841389180962	0,0192734434515023	ITGB3/MFSD2B	2

## Sheet: Enrichment_GO_MF_UP
ID	Description	pvalue	p.adjust	qvalue	geneID	Count
GO:0015453	oxidoreduction-driven active transmembrane transporter activity	0,000323017396399732	0,0194632749274397	0,0143247038404777	ND2/COX7A1/COX7B	3
GO:0004129	cytochrome-c oxidase activity	0,00042991678886907	0,0194632749274397	0,0143247038404777	COX7A1/COX7B	2
GO:0016675	oxidoreductase activity, acting on a heme group of donors	0,000474714022620481	0,0194632749274397	0,0143247038404777	COX7A1/COX7B	2
GO:0035255	ionotropic glutamate receptor binding	0,00117986689268079	0,0304595316115236	0,0224177981907662	ND2/SHISA6	2
GO:0009055	electron transfer activity	0,00123819234193185	0,0304595316115236	0,0224177981907662	ND2/COX7A1/COX7B	3
GO:0015078	proton transmembrane transporter activity	0,00151373228223842	0,0310315117858877	0,022838767767106	COX7A1/SLC25A4/COX7B	3
GO:0005504	fatty acid binding	0,0026930308684642	0,0464428445957209	0,0341812976913307	FABP3/PTGDS	2
GO:0035254	glutamate receptor binding	0,00302067281923388	0,0464428445957209	0,0341812976913307	ND2/SHISA6	2
GO:0008237	metallopeptidase activity	0,00360746252538447	0,0493019878469211	0,0362855879746274	TLL2/ACE2/ADAM23	3

## Sheet: Enrichment_GO_MF_DOWN
ID	Description	pvalue	p.adjust	qvalue	geneID	Count
GO:0045236	CXCR chemokine receptor binding	4.34414e+09	0,00264992755877668	0,00118892349487823	CXCL8/PPBP	2
GO:0008009	chemokine activity	0,00048987541512826	0,0117263301576027	0,00526116624844987	CXCL8/PPBP	2
GO:0005126	cytokine receptor binding	0,000576704761849313	0,0117263301576027	0,00526116624844987	ITGB3/CXCL8/PPBP	3
GO:0042379	chemokine receptor binding	0,00115645137386739	0,0176358834514777	0,00791256203172424	CXCL8/PPBP	2
GO:0019838	growth factor binding	0,00248847464744592	0,0303593906988403	0,0136211243860198	ITGB3/IL1R2	2
GO:0019955	cytokine binding	0,00302678994588687	0,0307723644498499	0,013806410279484	ITGB3/IL1R2	2
GO:0043184	vascular endothelial growth factor receptor 2 binding	0,00581505496286627	0,0339731332409058	0,0152424756559716	ITGB3	1
GO:0015250	water channel activity	0,006869028905924	0,0339731332409058	0,0152424756559716	AQP4	1
GO:0031994	insulin-like growth factor I binding	0,006869028905924	0,0339731332409058	0,0152424756559716	ITGB3	1
GO:0005161	platelet-derived growth factor receptor binding	0,00739563486794081	0,0339731332409058	0,0152424756559716	ITGB3	1
GO:0005172	vascular endothelial growth factor receptor binding	0,00844808532388608	0,0339731332409058	0,0152424756559716	ITGB3	1
GO:0005372	water transmembrane transporter activity	0,00844808532388608	0,0339731332409058	0,0152424756559716	AQP4	1
GO:0003756	protein disulfide isomerase activity	0,00949952122313424	0,0339731332409058	0,0152424756559716	ITGB3	1
GO:0016864	intramolecular oxidoreductase activity, transposing S-S bonds	0,00949952122313424	0,0339731332409058	0,0152424756559716	ITGB3	1
GO:0019966	interleukin-1 binding	0,00949952122313424	0,0339731332409058	0,0152424756559716	IL1R2	1
GO:0046624	sphingolipid transporter activity	0,00949952122313424	0,0339731332409058	0,0152424756559716	MFSD2B	1
GO:0005125	cytokine activity	0,00971358067302298	0,0339731332409058	0,0152424756559716	CXCL8/PPBP	2
GO:0005520	insulin-like growth factor binding	0,0100248589891198	0,0339731332409058	0,0152424756559716	ITGB3	1
GO:0017134	fibroblast growth factor binding	0,0121236780610638	0,038923387459205	0,0174634697832499	ITGB3	1
GO:0001664	G protein-coupled receptor binding	0,0128244451975877	0,0391145578526424	0,0175492407966989	CXCL8/PPBP	2
GO:0005355	glucose transmembrane transporter activity	0,0147415131559904	0,0408741955688824	0,0183387245002751	PPBP	1
GO:0015149	hexose transmembrane transporter activity	0,0147415131559904	0,0408741955688824	0,0183387245002751	PPBP	1
GO:0015145	monosaccharide transmembrane transporter activity	0,0163091854806811	0,0423414181312181	0,018997012448864	PPBP	1
GO:0019956	chemokine binding	0,0173530402177123	0,0423414181312181	0,018997012448864	ITGB3	1
GO:0051119	sugar transmembrane transporter activity	0,0173530402177123	0,0423414181312181	0,018997012448864	PPBP	1
GO:0001968	fibronectin binding	0,018916934292184	0,0443820381470471	0,0199125624128253	ITGB3	1
GO:0030280	structural constituent of skin epidermis	0,0199582729295916	0,0450909129150033	0,0202306080377927	PI3	1

## Sheet: Enrichment_GO_CC_UP
ID	Description	pvalue	p.adjust	qvalue	geneID	Count
GO:0098803	respiratory chain complex	0,000456540461636265	0,0157891660559616	0,0113389977578475	ND2/COX7A1/COX7B	3
GO:0005746	mitochondrial respirasome	0,000509286434930631	0,0157891660559616	0,0113389977578475	ND2/COX7A1/COX7B	3
GO:0005751	mitochondrial respiratory chain complex IV	0,000587141366735903	0,0157891660559616	0,0113389977578475	COX7A1/COX7B	2
GO:0070469	respirasome	0,000610702143539642	0,0157891660559616	0,0113389977578475	ND2/COX7A1/COX7B	3
GO:0045277	respiratory chain complex IV	0,000737811497942133	0,0157891660559616	0,0113389977578475	COX7A1/COX7B	2
GO:0098798	mitochondrial protein-containing complex	0,00122431918853149	0,0162804808137922	0,0116918357049369	ND2/COX7A1/SLC25A4/COX7B	4
GO:0014069	postsynaptic density	0,0015359970814167	0,0162804808137922	0,0116918357049369	ND2/CDH2/SHISA6/INSYN1	4
GO:0070069	cytochrome complex	0,00158201360290705	0,0162804808137922	0,0116918357049369	COX7A1/COX7B	2
GO:0032279	asymmetric synapse	0,00163435232446734	0,0162804808137922	0,0116918357049369	ND2/CDH2/SHISA6/INSYN1	4
GO:0099699	integral component of synaptic membrane	0,00177803421764328	0,0162804808137922	0,0116918357049369	CDH2/SHISA6/ADAM23	3
GO:0099572	postsynaptic specialization	0,00193680396027635	0,0162804808137922	0,0116918357049369	ND2/CDH2/SHISA6/INSYN1	4
GO:0098984	neuron to neuron synapse	0,00211172812076061	0,0162804808137922	0,0116918357049369	ND2/CDH2/SHISA6/INSYN1	4
GO:0098800	inner mitochondrial membrane protein complex	0,00213015636815973	0,0162804808137922	0,0116918357049369	ND2/COX7A1/COX7B	3
GO:0099240	intrinsic component of synaptic membrane	0,00213015636815973	0,0162804808137922	0,0116918357049369	CDH2/SHISA6/ADAM23	3
GO:0099060	integral component of postsynaptic specialization membrane	0,00588766989683164	0,0398006854333286	0,0285828828001278	CDH2/SHISA6	2
GO:0099056	integral component of presynaptic membrane	0,00617660930123409	0,0398006854333286	0,0285828828001278	CDH2/ADAM23	2
GO:0098948	intrinsic component of postsynaptic specialization membrane	0,00632347338660361	0,0398006854333286	0,0285828828001278	CDH2/SHISA6	2
GO:0098889	intrinsic component of presynaptic membrane	0,0072378910360669	0,0430252411588421	0,0308985991598178	CDH2/ADAM23	2

## Sheet: Enrichment_GO_CC_DOWN
ID	Description	pvalue	p.adjust	qvalue	geneID	Count
GO:1904724	tertiary granule lumen	0,000593776865875092	0,0290950664278795	0,0193758766759241	MMP9/PPBP	2
GO:0031091	platelet alpha granule	0,00132905753553268	0,0325619096205507	0,0216846229481648	ITGB3/PPBP	2
